# Supplementary material for: Proteometabolomic response of Deinococcus radiodurans exposed to UVC and vacuum conditions: Initial studies prior to the Tanpopo space mission
Source: PLoS One. 2017 Dec 15;12(12):e0189381. doi: 10.1371/journal.pone.0189381 (PMC5731708; doi:10.1371/journal.pone.0189381)
Supplement: S1 Table — (XLSX) [file pone.0189381.s002.xlsx]

## Sheet: Tabelle1
Fluence [kJ/m2]	Survival rate [%]				Average survival rate [%]
	I	II	III	IV
0	100	100	100	100	100±0
862	56	81	67	57	65±12
