# Supplementary material for: Proteometabolomic response of Deinococcus radiodurans exposed to UVC and vacuum conditions: Initial studies prior to the Tanpopo space mission
Source: PLoS One. 2017 Dec 15;12(12):e0189381. doi: 10.1371/journal.pone.0189381 (PMC5731708; doi:10.1371/journal.pone.0189381)
Supplement: S2 Table — (XLSX) [file pone.0189381.s003.xlsx]

## Sheet: protein table
		LFQ intensities
Uniprot ID	Gene	c1	c2	c3	c4	i1	i2	i3	i4
O32504	pprA	425740000	576190000	603230000	604590000	703750000	697640000	674180000	643400000
O32507	ssdA	294010000	258120000	257000000	282690000	248100000	244140000	222090000	224200000
O32508	cinA	107110000	86685000	97398000	117440000	111880000	100820000	103180000	108140000
O83026	ppsA	18157000	14733000	15725000	22303000	13007000	18846000	14756000	15537000
O83030	DR_1725	27200000	27532000	33621000	29154000	32431000	32391000	32895000	30283000
P42443	recA	967540000	1017800000	1155000000	809720000	1212300000	973020000	1018300000	955800000
P52027	polA	164730000	158930000	160220000	174330000	180550000	177010000	197060000	192500000
P52153	rho	142460000	98915000	116640000	107780000	123110000	117510000	121280000	146880000
P56860	cysH	18967000	20189000	21604000	23289000	0	13946000	5580600	17313000
P56861	cysC	244340000	243140000	262580000	281230000	270770000	229430000	241980000	292940000
P56864	sat	562320000	527240000	465210000	554920000	495490000	511180000	540270000	481980000
P56867	hpi	36618000000	36885000000	37718000000	36127000000	22176000000	24034000000	24156000000	21857000000
P56905	prfA	51365000	48523000	43928000	48109000	46332000	46597000	47184000	51298000
P56925	hslO	141320000	176780000	194650000	151500000	181970000	199790000	207450000	199520000
P56926	glnS	411100000	412440000	415910000	483470000	517110000	533650000	525140000	534890000
P83589	DR_2477	1975700000	2007900000	2215300000	2373000000	2196500000	2164000000	2369600000	1801300000
Q46577	uvrA	109410000	120310000	112990000	127260000	136060000	116500000	119330000	119600000
Q46578	plsX	147530000	136420000	145490000	129620000	188950000	159130000	175610000	128320000
Q59337	katA	2671800000	2867500000	2868600000	2722000000	4407700000	4326000000	4214200000	4127000000
Q9R342	tufA	18744000000	21669000000	21509000000	20194000000	25203000000	25697000000	24683000000	24410000000
Q9RR60	eno	2782300000	2769200000	3137800000	2636100000	3679100000	3788100000	3814400000	3608300000
Q9RR63	tyrS	310680000	325790000	377820000	343620000	543280000	476980000	515660000	455280000
Q9RR70	fumC	660700000	681580000	675940000	589800000	759190000	817020000	755800000	764440000
Q9RR76	gpsA	18481000	14904000	16283000	18049000	19907000	19556000	22136000	19701000
Q9RR81	panB	0	0	0	51433000	0	49606000	54839000	0
Q9RR90	ispD	11989000	12825000	16109000	12363000	13745000	14814000	13165000	15393000
Q9RR91	DR_2603	9396600	0	0	0	0	0	0	0
Q9RR92	ackA	195430000	212180000	197210000	228190000	273090000	259560000	270680000	246200000
Q9RRA9	DR_2585	5084600	0	4146800	3937400	0	0	0	4280100
Q9RRB6	DR_2577	85890000000	91669000000	96314000000	87816000000	90230000000	110000000000	98100000000	96472000000
Q9RRB7	ppaC	539160000	543650000	594570000	682880000	648110000	675940000	678740000	765110000
Q9RRC4	argS	588020000	608990000	589760000	513350000	720450000	757290000	618000000	670920000
Q9RRD7	gatB	158220000	130460000	147060000	195490000	169740000	149090000	175740000	166650000
Q9RRE4	DR_2548	239080000	255730000	242940000	272800000	238340000	237330000	198320000	245180000
Q9RRE9	cmk	37533000	43287000	36507000	42011000	35246000	33741000	43047000	34513000
Q9RRG8	rpmB	508970000	476430000	354940000	416330000	459000000	339100000	501340000	384120000
Q9RRH3	rqkA	0	0	7198100	0	0	0	0	0
Q9RRI2	DR_2509	0	0	0	3124700	0	0	0	0
Q9RRJ1	ndk	935350000	838340000	813480000	877560000	1151300000	1141300000	1041600000	1045000000
Q9RRJ4	murD	78956000	88116000	99891000	82868000	112110000	114140000	113490000	95744000
Q9RRJ5	hisA	56191000	64132000	66955000	67410000	72546000	59455000	70474000	62830000
Q9RRJ6	rpoZ	63836000	59796000	56451000	56323000	40773000	54531000	49114000	53901000
Q9RRK5	DR_2484	36653000	36143000	29541000	15066000	24082000	32584000	31779000	29002000
Q9RRL7	acsA	9124400	7185800	8431700	8498100	7379300	7661000	6090700	8922400
Q9RRM6	rny	95890000	92192000	97311000	88090000	105790000	112700000	107840000	115680000
Q9RRM7	hisC	33218000	27011000	18287000	59555000	28551000	33255000	8280300	27620000
Q9RRP1	uppS	8579600	0	0	0	0	0	0	10434000
Q9RRP6	argB	33154000	41801000	38217000	36680000	42020000	0	46635000	43465000
Q9RRQ3	fmt	27884000	30866000	26319000	39573000	22965000	32350000	32746000	37245000
Q9RRQ4	def	184820000	227570000	227100000	211330000	233760000	212400000	230020000	226310000
Q9RRS9	DR_2406	26070000	25100000	23580000	21451000	22337000	26135000	20290000	28086000
Q9RRT0	menG	62651000	60551000	64585000	64176000	56989000	76059000	46790000	63934000
Q9RRT8	surE	31454000	28719000	0	25218000	30439000	0	40024000	28320000
Q9RRU5	thrB	16280000	18989000	16576000	22047000	21955000	28340000	23642000	21543000
Q9RRU8	luxS	73769000	67698000	72096000	85094000	93216000	87931000	82918000	84074000
Q9RRW3	pth	16840000	19273000	18037000	17275000	21883000	0	19635000	18806000
Q9RRX5	pheT	621930000	638650000	671760000	648540000	759740000	666140000	808010000	775380000
Q9RRX8	pheS	227350000	246390000	263440000	263210000	324050000	268280000	230040000	322120000
Q9RRY0	hemC	252490000	248260000	300930000	286730000	235980000	220410000	221840000	197470000
Q9RS16	psuG	188870000	217990000	211960000	229620000	390300000	398470000	404120000	384330000
Q9RS19	der	836690000	981010000	925810000	901270000	1378300000	1294200000	1324400000	1239500000
Q9RS27	alaS	518440000	493640000	472350000	470810000	439110000	441780000	465690000	487130000
Q9RS38	gmk	65946000	88319000	85803000	89109000	93738000	82715000	115580000	91717000
Q9RS39	DR_2288	13139000	11726000	0	11404000	11314000	11803000	16216000	10271000
Q9RS64	dps1	1450700000	1482600000	1623100000	1632200000	1591500000	1331600000	1589300000	1470000000
Q9RS67	ftsY	209460000	228210000	249830000	299940000	289610000	273700000	290350000	304220000
Q9RS84	phoU	24905000	20531000	22517000	19882000	25203000	0	26644000	19935000
Q9RSA0	apgM	469530000	429110000	530800000	498130000	624100000	596620000	661270000	607300000
Q9RSC5	pyrF	43664000	41972000	38238000	43796000	31218000	34055000	40805000	36743000
Q9RSE6	purB	584520000	623660000	637210000	642440000	823100000	776750000	871200000	861470000
Q9RSF0	leuS	406720000	422510000	403050000	427760000	453930000	465790000	422390000	454140000
Q9RSG0	ispH	19205000	19342000	18156000	19037000	22661000	18196000	20571000	20017000
Q9RSH2	rpmH	14177000	41926000	51482000	20459000	16794000	21660000	33705000	14467000
Q9RSH3	rnpA	7132500	7070500	7618000	8706400	8906200	9833200	7373400	8484700
Q9RSH5	yidC	64740000	67120000	54526000	56610000	74422000	71332000	55496000	49336000
Q9RSI4	hisD	66981000	77644000	58525000	81565000	66020000	76671000	70599000	65291000
Q9RSI9	deoB	195860000	237860000	215350000	210420000	280670000	286760000	255780000	247610000
Q9RSJ5	rplQ	1233200000	1008300000	861830000	564080000	846560000	818610000	739300000	760180000
Q9RSJ6	rpoA	2663200000	2352400000	2463900000	2211100000	2448700000	2527900000	2344300000	2684600000
Q9RSJ7	rpsD	3203500000	3371700000	3389300000	2577500000	3505300000	3806700000	3190000000	3065900000
Q9RSJ8	rpsK	774740000	850230000	927040000	730710000	893670000	1120600000	0	0
Q9RSJ9	rpsM	2399100000	2745300000	2543900000	2441400000	3027900000	2864700000	2858900000	2603700000
Q9RSK1	infA	177320000	148610000	141840000	215990000	186340000	167620000	195550000	174500000
Q9RSK7	adk	133540000	160040000	124730000	156410000	192610000	170280000	179900000	143780000
Q9RSK9	rplO	4712600000	4297100000	4699100000	4980000000	5924400000	5242900000	5667200000	5848800000
Q9RSL0	rpmD	48103000	44366000	49442000	32039000	26706000	0	40707000	36193000
Q9RSL1	rpsE	2801100000	3169200000	3264500000	2652400000	3268700000	2958000000	3143900000	3011000000
Q9RSL2	rplR	479510000	879990000	775580000	731050000	798490000	932210000	931010000	536700000
Q9RSL3	rplF	3888500000	3759300000	4093300000	3155800000	3843000000	3681500000	3696000000	4627500000
Q9RSL4	rpsH	2878100000	2797200000	3210700000	2324500000	2585800000	3345200000	2904700000	3182200000
Q9RSL5	rpsN	1330800000	1497900000	1398500000	1653800000	1687500000	1818600000	2006600000	1518800000
Q9RSN7	infC	932260000	981170000	1022100000	718040000	1226500000	1144100000	1127800000	1143500000
Q9RSP3	thrS	485350000	410960000	506890000	398980000	448260000	402420000	396120000	476110000
Q9RSQ3	glmM	163460000	164080000	155750000	143760000	208450000	169900000	193110000	192620000
Q9RSQ5	ligA	98951000	97306000	112530000	117430000	121880000	98533000	106070000	124620000
Q9RSQ7	nusB	284450000	249660000	261460000	207660000	287710000	265890000	255750000	258560000
Q9RSR1	pnp	1023800000	987610000	995670000	1040200000	1307500000	1085700000	1178900000	1313200000
Q9RSR5	glyQS	1173000000	1318400000	1274200000	1280800000	1316400000	1407900000	1147300000	1186000000
Q9RSS1	DR_2053	11799000	11591000	11125000	13269000	9952200	9653700	0	9797100
Q9RSS6	nusG	631220000	570280000	629080000	695710000	635400000	608280000	670420000	574060000
Q9RSS7	rplK	2519400000	2434400000	2271200000	1517800000	2633200000	2755400000	2644200000	2448300000
Q9RSS8	rplA	1440300000	1886000000	2055100000	1799900000	2333000000	1977100000	1985700000	2033000000
Q9RSS9	rplJ	1945500000	1883900000	1724600000	2066500000	1407300000	1800400000	1803100000	1672100000
Q9RST0	rplL	1935000000	1771900000	1749500000	1885000000	1425600000	1582700000	1786700000	1259600000
Q9RSW0	trmD	0	0	6902000	8145300	0	0	0	7923600
Q9RSW1	rimM	0	33165000	43608000	39052000	42314000	60336000	45368000	50274000
Q9RSW7	rplT	1049200000	1253600000	1008600000	1142100000	1211700000	1446800000	1210400000	891690000
Q9RSX8	truD	35555000	34598000	31477000	37670000	36811000	36879000	23165000	31205000
Q9RSY2	DR_1987	1995400000	1518700000	1532600000	1497800000	1279700000	1727400000	1665400000	1309300000
Q9RSY3	DR_1986	52724000	68990000	69289000	63701000	72382000	93556000	81186000	69100000
Q9RSY5	tdk	12923000	12218000	13078000	13525000	14007000	15348000	14140000	11866000
Q9RSZ6	clpX	642290000	729350000	711810000	633830000	750820000	728900000	722520000	667170000
Q9RSZ7	clpP	528020000	548770000	503730000	467530000	688990000	651090000	702980000	679250000
Q9RT03	DR_1966	16987000	17542000	16544000	21082000	0	0	15853000	15946000
Q9RT21	tig	4110700000	4480900000	4680000000	3866300000	4678800000	5128600000	4025000000	4393900000
Q9RT22	fabH2	74828000	80559000	68909000	84532000	75369000	78876000	72796000	74185000
Q9RT23	fabH1	316950000	373750000	351120000	358990000	298230000	316440000	327680000	281090000
Q9RT27	acpP	1181000000	1222600000	1320100000	1257000000	871980000	905510000	1028900000	806020000
Q9RT38	glpK	727680000	849370000	821340000	876940000	879720000	908640000	803690000	856400000
Q9RT44	sbcC	107980000	108530000	96546000	110680000	102250000	116910000	91199000	105160000
Q9RT57	lutC	52773000	54763000	50411000	52263000	108190000	97968000	99993000	99967000
Q9RT63	recD2	0	0	0	0	3077000	0	0	0
Q9RT73	coaE	9404100	8390900	16402000	18612000	8449100	0	0	9223200
Q9RT91	guaA	361480000	366060000	363580000	380770000	394440000	427810000	419510000	419330000
Q9RT99	rsmH	57835000	65348000	66768000	67555000	64189000	48330000	80640000	62469000
Q9RTA0	mraZ	0	10491000	0	0	0	0	0	0
Q9RTA9	gatA	224630000	236640000	238890000	204070000	249020000	245030000	279000000	274560000
Q9RTB6	msrA	73026000	72048000	73493000	80508000	90581000	85887000	77556000	77420000
Q9RTB7	glgB	47517000	46531000	58935000	57707000	60657000	58301000	49039000	63756000
Q9RTD8	proB	22330000	41691000	43755000	48311000	32988000	47268000	41425000	39540000
Q9RTD9	proA	48651000	30930000	44077000	35831000	46464000	40135000	58842000	57935000
Q9RTF3	gcvH	72860000	125570000	117110000	124260000	53068000	38617000	80528000	79262000
Q9RTF5	gcvP	312510000	326620000	325320000	279710000	279670000	226990000	271660000	277990000
Q9RTF6	DR_1808	5072000	5060600	4634900	0	4691300	0	4151700	4567100
Q9RTG5	infB	1596700000	1595700000	1587900000	1829200000	2068700000	2052900000	2096000000	2051900000
Q9RTG8	rimP	87760000	103740000	96296000	72516000	137380000	85257000	128750000	137640000
Q9RTH9	leuB	198240000	216700000	205560000	197060000	247870000	261440000	255450000	239530000
Q9RTI0	leuD2	131540000	127550000	154500000	106160000	91220000	85970000	105850000	82387000
Q9RTI6	leuC2	64132000	61564000	70589000	57550000	47890000	49995000	41570000	44063000
Q9RTJ3	DR_1769	629170000	488390000	521510000	458250000	387360000	507370000	442440000	490300000
Q9RTK1	mnmA	31843000	25204000	25942000	27167000	26654000	0	26888000	20603000
Q9RTK2	lysA	34845000	34147000	36488000	36466000	41522000	30628000	32762000	45386000
Q9RTL8	pgi	231000000	229380000	206680000	224500000	265420000	274760000	266720000	250870000
Q9RTN7	acn	2129200000	2051800000	2180200000	2113100000	2443800000	2448900000	2402600000	2357600000
Q9RTP8	mntH	7496900	8251100	7769500	0	9015200	0	9236400	10077000
Q9RTQ2	argJ	57515000	49426000	44082000	30396000	39175000	38849000	33260000	46296000
Q9RTR0	mutL	21804000	16164000	20538000	17382000	20733000	24401000	19768000	20866000
Q9RTR7	glgC	9025400	10859000	8120400	13354000	11240000	12031000	0	9444200
Q9RTS6	trmB	17093000	14495000	11903000	15258000	15866000	14796000	14056000	0
Q9RTT6	cysS	1129900000	1121900000	1083300000	933370000	1923100000	2079800000	1797700000	1811200000
Q9RTU4	tdh	31363000	28189000	30661000	35339000	10234000	33911000	22804000	33247000
Q9RTY2	xpt	31438000	40473000	51056000	37943000	38516000	31208000	48237000	42805000
Q9RU10	murI	19674000	26135000	27213000	25666000	23712000	24666000	26752000	28010000
Q9RU11	rph	12588000	13204000	14903000	10499000	13633000	12704000	21158000	17057000
Q9RU19	queA	60179000	70582000	65302000	70436000	79547000	77921000	84831000	76630000
Q9RU23	pyrG	539960000	574620000	507660000	548420000	705600000	623690000	710370000	679820000
Q9RU24	DR_1571	10739000000	11896000000	11631000000	9996200000	10339000000	11986000000	9216600000	9989100000
Q9RU32	upp	82041000	99963000	99000000	69966000	106530000	116250000	128630000	106010000
Q9RU48	sodC	57491000	56664000	48890000	41106000	42793000	40611000	37994000	42640000
Q9RU68	rsmA	57478000	76267000	72885000	68054000	68052000	75505000	66989000	54237000
Q9RU72	prmA	57365000	82063000	77043000	67166000	79886000	79406000	109700000	85036000
Q9RU74	ilvC	465530000	573200000	562740000	418530000	619080000	573740000	578110000	605960000
Q9RU79	rpsB	5874900000	5819300000	6709000000	6244600000	6900800000	7028500000	6457200000	6545900000
Q9RU80	tsf	3271000000	4958500000	4697500000	4274700000	5428400000	5592300000	5205700000	4394400000
Q9RU81	pyrH	191790000	161770000	228470000	200830000	191190000	198200000	234710000	202550000
Q9RU82	frr	636730000	626280000	794460000	412880000	537130000	463930000	616400000	486630000
Q9RU84	dxr	30745000	25663000	24214000	23632000	25547000	26505000	29272000	32772000
Q9RU85	DR_1507	0	0	0	0	0	0	3443500	0
Q9RUA9	leuA	76646000	97955000	78424000	91263000	92303000	95291000	87350000	93343000
Q9RUB5	dxs	11739000	8647100	13418000	15286000	20800000	16426000	16039000	18506000
Q9RUB7	DR_1473	2544700000	3154600000	2860900000	1984200000	4189800000	4398400000	4215100000	3051600000
Q9RUC1	smpB	0	41214000	38585000	0	55585000	35471000	50364000	40525000
Q9RUD2	prs	187820000	209520000	215550000	199130000	263470000	259830000	261650000	248010000
Q9RUE2	hisG	32640000	17597000	25077000	20321000	25688000	25124000	26069000	0
Q9RUE3	hisZ	23043000	23528000	23511000	47574000	34668000	29500000	28828000	29167000
Q9RUE8	DR_1438	263140000	275130000	294920000	276060000	198260000	238290000	187310000	186210000
Q9RUF1	DR_1435	0	0	0	0	0	1149100	0	0
Q9RUF2	DR_1434	30988000	31824000	30730000	35284000	29187000	37692000	40127000	31860000
Q9RUF3	metG	647990000	583610000	597750000	633470000	694150000	643490000	692650000	696650000
Q9RUF5	purD	142100000	142440000	139980000	173680000	120430000	121900000	143220000	128430000
Q9RUG0	trpC	13294000	22184000	16888000	20722000	22488000	21537000	20336000	20211000
Q9RUG2	dnaJ	141330000	171240000	154390000	151210000	199420000	204330000	186950000	188440000
Q9RUG6	DR_1420	0	0	11419000	0	0	9512800	0	0
Q9RUH3	lysK	22385000	21329000	21127000	12714000	21633000	18167000	28582000	15264000
Q9RUI6	comB	0	11159000	11421000	10738000	10998000	0	11643000	0
Q9RUK6	msrB	49842000	51794000	38867000	48727000	46648000	56304000	38996000	45691000
Q9RUL6	DR_1368	20227000	20317000	21600000	25490000	21012000	21250000	27978000	17084000
Q9RUL7	pdxS	404940000	434410000	415500000	379250000	826090000	981900000	770130000	811840000
Q9RUL8	pdxT	21986000	16917000	16216000	15719000	32178000	32301000	31380000	29779000
Q9RUN0	uvrC	41124000	39911000	48158000	46011000	46817000	44013000	31306000	40479000
Q9RUN5	hisS	162550000	115290000	144040000	160770000	133410000	148980000	112850000	163780000
Q9RUN7	aspS1	663240000	657060000	688570000	722650000	797820000	783670000	822010000	770370000
Q9RUP2	pgk	330350000	357150000	392640000	322490000	416280000	407250000	416620000	375140000
Q9RUP5	tpiA	209660000	214410000	225160000	224500000	253990000	206850000	229980000	208980000
Q9RUP6	tal	478260000	492540000	493940000	388910000	618050000	695070000	594250000	678720000
Q9RUP8	ileS	479870000	451050000	445400000	502590000	499650000	485980000	485660000	500950000
Q9RUQ2	DR_1330	9373000	8998200	9525300	6468800	12059000	9978000	11712000	11427000
Q9RUQ9	truB	10771000	7999900	10158000	12474000	11863000	4589000	8870800	0
Q9RUR8	DR_1314	8516300000	8152300000	9054800000	7843900000	5998000000	6344000000	5974900000	6401200000
Q9RUS3	rpsT	429230000	388480000	420150000	206450000	550170000	518940000	390450000	399500000
Q9RUT7	rpsP	681200000	821520000	662580000	707480000	706570000	910350000	878670000	763830000
Q9RUV2	sodA	1357400000	980030000	1220100000	1152600000	1172100000	1174500000	902350000	945690000
Q9RUV5	serS	452550000	393900000	473890000	488650000	512150000	516680000	486650000	529800000
Q9RUV7	ruvA	51523000	35940000	50957000	40502000	49286000	36987000	65148000	44519000
Q9RUW4	proS	448600000	454570000	488010000	431610000	519170000	531340000	546810000	448810000
Q9RUW8	rsr	237310000	209020000	198830000	221960000	353410000	343440000	293780000	356800000
Q9RUY3	sucC	1466800000	1480100000	1420500000	1368900000	1521700000	1504600000	1378000000	1428000000
Q9RUZ0	DR_1240	15811000	18907000	28830000	13009000	9533300	0	11565000	14707000
Q9RV16	accA	133550000	140370000	145080000	165740000	151770000	114800000	140480000	158060000
Q9RV23	tilS	4639500	7482400	0	0	8032400	6203100	5864800	0
Q9RV24	DR_1206	33720000	26223000	22862000	63792000	34308000	28392000	20398000	29254000
Q9RV25	deoC	131820000	144210000	142300000	131390000	147080000	157820000	152900000	137000000
Q9RV58	DR_1172	2107900000	3071700000	2796800000	2243600000	3259400000	3267200000	2729600000	2686900000
Q9RV66	panC	31771000	33082000	32623000	34043000	32596000	36586000	32347000	34557000
Q9RV69	DR_1161	15706000	14597000	15708000	15017000	14880000	13976000	15121000	14943000
Q9RV76	allB	48233000	45885000	38888000	41293000	42922000	54348000	43953000	50592000
Q9RV79	miaB	139320000	172450000	141840000	173110000	115420000	137200000	149510000	137130000
Q9RV84	lepA	291530000	263920000	296870000	286020000	268690000	285410000	291930000	298290000
Q9RV96	hemE	250010000	251820000	262680000	201660000	293620000	259730000	289970000	272790000
Q9RV97	ilvD	66044000	63925000	59986000	59454000	61402000	71383000	72446000	53873000
Q9RV98	hemH	100590000	126690000	124490000	128650000	157230000	154690000	145220000	141810000
Q9RVA6	murA	31532000	45473000	31208000	66137000	32177000	35599000	24325000	32614000
Q9RVA9	buk	123690000	121300000	124390000	151130000	135960000	177660000	154460000	139960000
Q9RVB9	pyrR	32781000	43454000	42500000	38434000	45559000	40103000	48570000	43902000
Q9RVC0	pyrB	14087000	16060000	16848000	15842000	14413000	13198000	10039000	16579000
Q9RVC3	pyrC	99541000	113580000	113140000	117980000	138510000	147850000	136220000	120210000
Q9RVC4	DR_1105	11626000	0	0	0	0	0	14722000	0
Q9RVC9	DR_1100	3794400	4274900	3923300	0	0	0	0	0
Q9RVD6	trpS2	15831000	13505000	17005000	19514000	24701000	23594000	25573000	23175000
Q9RVE0	recF	7743400	7377800	9021300	8617100	7260600	11554000	6021400	7311400
Q9RVE7	DR_1082	25787000	25889000	21895000	21653000	23286000	25143000	24190000	21560000
Q9RVF5	fabZ	15877000	17837000	15790000	23031000	17691000	21803000	17838000	16775000
Q9RVF9	DR_1070	15641000	14682000	15668000	14607000	14281000	0	16074000	14989000
Q9RVG1	hbd	113100000	105710000	119220000	87587000	149800000	0	151460000	123280000
Q9RVH4	aspS2	477560000	486010000	488410000	454180000	641100000	628720000	604340000	606020000
Q9RVI3	clpB	524360000	572830000	601070000	528630000	734160000	664540000	711230000	730740000
Q9RVL1	mnmE	27193000	12503000	21467000	26696000	22699000	20567000	24884000	15012000
Q9RVM1	DR_1006	0	3339200	3122800	4818900	4573600	3062300	3536500	2787500
Q9RVM9	mrp	89090000	91368000	96255000	94538000	93856000	85575000	102850000	100080000
Q9RVP6	pckA	222090000	243130000	229050000	224090000	247670000	227480000	237660000	234160000
Q9RVQ9	argC1	32731000	37131000	38064000	47688000	49805000	47800000	39347000	41705000
Q9RVT0	trpA	19662000	23165000	16726000	27499000	16104000	17544000	22023000	17859000
Q9RVT1	trpB	5174900	4114500	4647500	5347600	4137000	2839700	0	3824500
Q9RVT3	rex	13409000	9286700	15249000	0	14396000	0	11885000	7361100
Q9RVT6	rlmN	23132000	22448000	21073000	44684000	24570000	17524000	19757000	21736000
Q9RVV9	rpoB	4611200000	4704200000	4531300000	4399300000	4704500000	4675500000	4191600000	4529700000
Q9RVW0	rpoC	3115300000	2901800000	3133400000	3369200000	2942200000	2706400000	2670500000	2826000000
Q9RVX0	rbfA	25651000	19003000	13051000	19127000	16408000	27973000	13540000	16616000
Q9RVY3	DR_0888	2079800000	2153300000	2102300000	1852600000	1398400000	1409000000	1425100000	1438500000
Q9RW01	purH	38957000	31268000	30043000	47442000	38206000	31414000	22487000	38205000
Q9RW02	folD	0	9994800	10736000	11168000	13005000	10905000	11628000	12354000
Q9RW10	DR_0859	116800000	130030000	112900000	100240000	116510000	143320000	142630000	122070000
Q9RW24	rpiA	126420000	121450000	114180000	135150000	99225000	122540000	104250000	96347000
Q9RW44	rpmE	178920000	210910000	235760000	194120000	148080000	216780000	189950000	177080000
Q9RW45	DR_0824	34998000	15187000	29580000	36822000	36415000	38818000	31118000	30667000
Q9RW55	DR_0814	302120000	343130000	355390000	340350000	238360000	232870000	225500000	213440000
Q9RW61	glmU	69297000	80297000	77018000	95057000	72566000	80638000	95890000	79635000
Q9RW62	lgt	20630000	22579000	19919000	17813000	22717000	18987000	26676000	21102000
Q9RW75	argD	197140000	214110000	232230000	204460000	218410000	217190000	186540000	220160000
Q9RW94	aroC	53289000	50691000	45061000	41248000	51174000	56755000	47417000	55124000
Q9RW95	DR_0774	524380000	532290000	345650000	328660000	429880000	614450000	554720000	464010000
Q9RWA4	lipA	74063000	73428000	152440000	41705000	75092000	82952000	94719000	43542000
Q9RWA5	lipB	27559000	27884000	36338000	40671000	42518000	47416000	27835000	34744000
Q9RWB2	gltA	2219500000	2069700000	2253200000	1944000000	2489000000	2948500000	2328500000	2378000000
Q9RWB4	rplS	1149800000	806250000	1068300000	928330000	1143200000	916440000	949350000	1183300000
Q9RWB8	minE	23643000	28324000	24810000	24726000	0	24581000	27718000	21969000
Q9RWC7	argR	90531000	99446000	98170000	98317000	121910000	123630000	116160000	115630000
Q9RWD7	hisF	8644000	8621000	11772000	11666000	8898900	0	9091600	0
Q9RWF1	panD	0	0	24424000	0	0	0	0	18160000
Q9RWG6	atpD	184290000	302950000	269670000	326930000	326720000	332060000	297510000	342400000
Q9RWG7	atpB	2228300000	2197500000	2231700000	2253900000	2344000000	2514700000	2098900000	2327800000
Q9RWG8	atpA	3662300000	3657900000	3951600000	3357600000	4145100000	3825000000	3999100000	4110000000
Q9RWH0	atpC	1046800000	1175600000	1390000000	1259400000	1331000000	1225100000	1362800000	1329000000
Q9RWH1	atpE	1563700000	1491000000	1559600000	1391700000	1676600000	1285100000	1548200000	1480600000
Q9RWH3	atpI	652140000	686040000	587040000	745910000	661830000	649690000	693370000	659200000
Q9RWI4	carA	44993000	51525000	55935000	40812000	48628000	46737000	79675000	51609000
Q9RWJ0	argH	98378000	115070000	113820000	107640000	121450000	122330000	125280000	127970000
Q9RWJ4	argG	84724000	101420000	73841000	67696000	66267000	82917000	66651000	90101000
Q9RWK0	carB	344870000	329610000	348520000	343990000	348070000	335640000	341780000	343600000
Q9RWM0	era	228970000	240760000	247640000	292810000	262210000	246760000	226270000	249630000
Q9RWM4	coaD	7723400	0	0	0	8376300	7202100	0	0
Q9RWM6	metK	199050000	161940000	192840000	156380000	248960000	309970000	229750000	241960000
Q9RWN1	pfkA	34023000	41966000	35491000	32341000	30979000	43286000	38381000	38493000
Q9RWN8	murB	57606000	68459000	79237000	82137000	64453000	76109000	73584000	69979000
Q9RWN9	murC	65827000	72849000	81368000	76832000	67696000	85183000	80963000	82308000
Q9RWP0	murG	20126000	22188000	19682000	20000000	24612000	22101000	28264000	26989000
Q9RWQ9	groL	17343000000	17862000000	19246000000	16790000000	24383000000	25631000000	21312000000	24276000000
Q9RWR0	groS	2302900000	2576800000	2753100000	2065000000	2436300000	2754400000	3470100000	2868200000
Q9RWS1	glgA	36227000	33403000	34012000	36697000	45362000	36129000	51690000	41429000
Q9RWU0	secA	671810000	660320000	723370000	638520000	698310000	674630000	650330000	657780000
Q9RWV7	trpS	140000000	122700000	151530000	130150000	126590000	166910000	139030000	110710000
Q9RWW0	hemL	54514000	57078000	71793000	63528000	65539000	68889000	74959000	60507000
Q9RX08	dnaE	0	5150100	5125100	4974300	4131100	0	5233300	0
Q9RX14	pyrD	62226000	63698000	64961000	66342000	65653000	70631000	68059000	67959000
Q9RX15	DR_0500	276020000	329080000	349870000	318820000	331660000	485870000	348400000	307890000
Q9RX20	pdxH	36838000	39990000	30603000	38822000	47539000	56965000	27141000	41477000
Q9RX22	mutM	4467800	4431400	4578200	4632400	4884900	4911900	4314900	0
Q9RX25	pcp	8310200	0	0	6958700	10104000	8608200	0	0
Q9RX30	gltX	219230000	255150000	222240000	286600000	270150000	274540000	287780000	265130000
Q9RX32	DR_0483	0	4862300	5221700	0	0	0	0	0
Q9RX35	ttcA	0	0	86610000	0	0	0	0	0
Q9RX45	hisK	10825000	9980200	8323000	14313000	11183000	36409000	12287000	7238700
Q9RX51	treZ	9883800	8462300	13679000	7835900	11121000	8894900	14008000	13931000
Q9RX54	coaX	5475500	7267600	6823800	7728300	7076800	7791700	7803100	6342200
Q9RX68	pyrE	120150000	116400000	116340000	91981000	131550000	127260000	130270000	124130000
Q9RX88	rplY	484600000	512820000	480910000	389300000	490320000	446790000	382180000	478970000
Q9RX89	hisH	4155300	5824500	4472700	4643300	4176200	6345400	6843400	4329800
Q9RX91	hisB	0	0	3808400	0	0	3161800	0	0
Q9RX93	tam	21721000	20759000	22949000	17748000	21279000	24044000	0	24827000
Q9RXB5	DR_0400	10727000	0	0	9230600	0	0	0	10956000
Q9RXC1	DR_0394	2882600	0	0	0	0	0	0	0
Q9RXC9	ispG	113680000	109130000	101850000	103950000	112290000	110740000	98838000	109110000
Q9RXE1	lysS	303490000	312090000	308940000	337850000	374110000	351060000	362100000	386580000
Q9RXF1	ddl	253750000	238410000	219420000	207370000	260010000	244940000	267870000	218730000
Q9RXG4	lon	437290000	514310000	518660000	540750000	586360000	572150000	573740000	572610000
Q9RXG6	ccmE	5324400	0	5003800	0	0	0	4713200	0
Q9RXH2	rpsO	135560000	177890000	219740000	119410000	202030000	137390000	202570000	251870000
Q9RXI7	ddrD	787850000	645600000	767150000	744220000	1023900000	1101200000	993560000	1130300000
Q9RXI8	mdh	1294900000	1540500000	1595200000	1512600000	1866400000	1981300000	1844800000	1854300000
Q9RXJ0	rplE	4172700000	3733000000	4319300000	3491000000	4524400000	4466500000	4511900000	3922000000
Q9RXJ1	rplX	790420000	880160000	692570000	635320000	543880000	647880000	747110000	548530000
Q9RXJ2	rplN	1436000000	1443300000	1299300000	1033300000	1404000000	1552500000	1359700000	1146900000
Q9RXJ3	rpsQ	733620000	748630000	779360000	619140000	599930000	589260000	665720000	692250000
Q9RXJ5	rplP	43862000	54145000	63802000	84401000	63845000	52443000	68584000	56647000
Q9RXJ6	rpsC	2276900000	2110500000	1897600000	2074500000	1908300000	2046000000	2183600000	2215800000
Q9RXJ7	rplV	3148900000	3185500000	2980200000	3018800000	3546500000	3273400000	3512800000	3292700000
Q9RXJ8	rpsS	340930000	345970000	292960000	234610000	372050000	390180000	234470000	436920000
Q9RXJ9	rplB	2523400000	2736900000	3102400000	2441000000	2763900000	2778400000	2527000000	2969800000
Q9RXK0	rplW	2113200000	2616300000	2012700000	1648000000	2136800000	2317400000	2467300000	1979000000
Q9RXK1	rplD	4214300000	4311800000	4225200000	4369100000	4511100000	4976100000	4321700000	4550700000
Q9RXK2	rplC	1040600000	1450000000	1206400000	941550000	1350200000	1299100000	1340400000	1291800000
Q9RXK3	rpsJ	1006400000	644910000	559810000	522610000	590540000	596000000	559000000	798520000
Q9RXK5	fusA	8276500000	8098600000	9101500000	7509200000	8897200000	8655300000	9550900000	9120400000
Q9RXK6	rpsG	3457200000	3816500000	3386500000	2629600000	3856000000	3624000000	4005400000	2754700000
Q9RXK7	rpsL	526700000	686050000	534550000	508630000	522550000	655420000	587330000	485750000
Q9RXL3	murE	36040000	51951000	47116000	45302000	43348000	22479000	43810000	48174000
Q9RXP1	DR_0269	1115400000	1424300000	1812800000	1997800000	1379500000	1628400000	1551600000	839020000
Q9RXR4	speA	250100000	270440000	280730000	283720000	309380000	213610000	296780000	327530000
Q9RXS6	ispF	7345600	8612200	8969900	7760200	10631000	11410000	0	7593700
Q9RXT0	purC	87611000	122270000	110730000	101140000	134220000	153630000	140630000	131770000
Q9RXT3	purQ	67356000	66527000	70755000	93370000	65803000	67444000	81323000	75303000
Q9RXT4	purL	150930000	168400000	157680000	153990000	180060000	194660000	194340000	157070000
Q9RXT9	DR_0217	3056000000	3847000000	3957700000	3378500000	4064600000	5071700000	4412600000	4019000000
Q9RXU7	trmFO	56423000	35563000	43092000	53130000	47149000	49324000	37975000	42934000
Q9RXV7	DR_0199	46745000	38065000	50461000	34768000	36636000	48690000	61112000	47688000
Q9RXW9	xseA	30054000	0	0	0	0	24462000	0	22688000
Q9RXX6	DR_0179	27287000	34206000	27957000	35069000	22464000	11311000	17578000	21620000
Q9RXY0	rpsI	1015800000	1141000000	1478600000	1036200000	1637200000	1121900000	1599400000	1331200000
Q9RXY1	rplM	2141500000	1679200000	1423600000	1232300000	1639500000	1611500000	1673400000	1505200000
Q9RXY7	irrE	6978200	0	9205200	8013200	9621900	9078000	8446200	7639800
Q9RXZ5	udk	7848200	8396800	6830400	5138500	7981200	0	0	9269800
Q9RXZ8	ribH	20610000	10813000	11018000	16648000	20792000	15923000	18785000	15682000
Q9RY06	valS	471690000	471520000	444240000	523190000	504000000	511420000	490250000	497610000
Q9RY23	dnaK	6755100000	6901400000	7158000000	6917700000	8798900000	9819500000	7761400000	8773900000
Q9RY24	grpE	934220000	1023100000	970870000	942840000	1015900000	913900000	885530000	1032700000
Q9RY32	efp	1688000000	1987200000	1995900000	1741100000	1727700000	1675100000	1713300000	1635900000
Q9RY40	tmk	10225000	9094200	9782500	9796100	8446900	0	0	9506900
Q9RY41	DR_0110	156430000	167210000	123080000	202220000	199920000	208600000	223990000	202040000
Q9RY49	rplI	341630000	418470000	348210000	430690000	328080000	440300000	420520000	356760000
Q9RY50	rpsR	735170000	975380000	1138800000	1047200000	1006600000	870320000	1162700000	921360000
Q9RY51	ssb	877090000	1127700000	972530000	786200000	1150700000	1378400000	948300000	1160900000
Q9RY52	rpsF	196630000	239790000	208300000	198030000	184870000	209090000	226210000	172500000
Q9RY64	rplU	405290000	453020000	448500000	488340000	567250000	510000000	511060000	553940000
Q9RY65	rpmA	514950000	722870000	607040000	684350000	763590000	668660000	732670000	613880000
Q9RY66	obg	495330000	453140000	514520000	549650000	613240000	580290000	581040000	618010000
Q9RY70	argF	45539000	40873000	59425000	37285000	40322000	20338000	35883000	35370000
Q9RY72	argC2	28647000	35667000	34197000	35269000	39422000	28090000	40565000	43916000
Q9RY77	pta	100850000	90820000	96463000	87977000	102850000	81673000	94987000	105060000
Q9RY80	ddrB	184670000	210890000	207530000	192310000	339240000	285470000	216690000	279060000
Q9RYB2	glyA	574560000	568340000	597520000	509190000	687260000	627610000	671270000	672950000
Q9RYB5	purA	167180000	163760000	192330000	182600000	184610000	183310000	200580000	173080000
Q9RYC3	mnmG	44961000	41086000	64280000	62639000	44591000	41204000	27246000	36797000
Q9RYD4	cobB	8945200	6932400	6773600	15081000	8256300	7242400	8547300	7740100
Q9RYD6	rsmG	116330000	111880000	112070000	97512000	125780000	108620000	121130000	121350000
Q9RYD8	parB1	79704000	94175000	97741000	100590000	104980000	103010000	101570000	92228000
Q9RYE3	DR_0006	271300000	222860000	244460000	219390000	250070000	282210000	260350000	204100000
Q9RYE7	dnaA	58495000	54127000	57200000	41457000	69182000	63402000	53647000	54994000
Q9RYL9	DR_A0293	9492700	10727000	8781700	9963900	9271300	9605600	10652000	11511000
Q9RYM8	DR_A0283	3712900000	3590100000	3868000000	4092800000	2732700000	3296500000	2810200000	2808000000
Q9RYM9	DR_A0282	3547900000	3850400000	3936900000	3978300000	3064600000	3852600000	2977300000	2868800000
Q9RYR8	cobT	80077000	86354000	96296000	59801000	104460000	96070000	103770000	105850000
Q9RYU4	DR_A0214	361690000	413110000	402840000	391360000	372270000	385810000	329200000	370710000
Q9RYV5	nadE	103830000	101930000	120870000	126060000	141150000	163040000	142350000	144150000
Q9RYW7	rimO	119530000	123510000	129640000	138080000	132710000	142740000	122680000	117530000
Q9RYX0	pdxY	36316000	37616000	31290000	37450000	36477000	42530000	27032000	36299000
Q9RYX4	guaD	100130000	118510000	114130000	114200000	131060000	147290000	126310000	119290000
Q9RYY1	thiG	1942800	1964600	1697000	0	1656300	0	2129400	0
Q9RYZ3	pstB	5960900	5484300	6651300	3693100	6425000	3588500	6553200	5722400
Q9RZ02	hutU	372530000	399850000	368090000	381640000	379450000	339000000	363510000	318030000
Q9RZ06	hutH	118470000	118540000	99920000	111200000	92826000	80048000	93364000	102710000
Q9RZ89	hup	3834500000	3004600000	2799400000	2287300000	3833700000	3183300000	4088000000	2746500000
Q9RZA4	bphP	21893000	20662000	16309000	19991000	23492000	18055000	16764000	18824000
Q9RZE7	parB2	96042000	84452000	101490000	105660000	97084000	93133000	95374000	77711000
Q9RZN1	dps2	15445000	0	11522000	11015000	0	15554000	10139000	11146000
Q9RZS4	DR_B0040	9675600	10282000	6661800	8074600	7813500	10318000	10390000	8605500
Q9RZU5	hmuV	0	11155000	0	18209000	0	0	0	0
Q9RZU9	cobQ	19788000	0	20182000	19794000	19837000	20359000	0	0
Q9RZV8	DR_B0002	75709000	81070000	101180000	122190000	109420000	107330000	78498000	95994000
Q9WXF2	recN	25659000	18863000	25639000	29216000	26231000	31145000	29591000	28690000
Q9X719	ruvB	17383000	16958000	20677000	16772000	22548000	23047000	22180000	25269000
Q9ZNA2	recR	24511000	27200000	26303000	34420000	31315000	21504000	27709000	31141000
Q9RST7	DR_2036	109620000	135210000	107540000	125090000	151590000	150150000	150660000	146620000
Q7DF71	DR_2339	22806000	30597000	23970000	79838000	35940000	45403000	11314000	28987000
Q7DF92	DR_A0345	0	0	0	0	0	0	3792800	0
Q9LBE3	DR_1609	94480000	89528000	109790000	119810000	111960000	146410000	115230000	117030000
Q9RR62	DR_2635	957120000	1015300000	1100000000	775460000	1229200000	1217600000	1095400000	1112700000
Q9RR66	DR_2631	18276000	14918000	21083000	22702000	22310000	25686000	0	19134000
Q9RR67	thyA	33149000	34524000	32836000	38661000	41372000	45744000	29265000	47760000
Q9RR71	DR_2626	193410000	176460000	178210000	187530000	213330000	263020000	209420000	211870000
Q9RR72	DR_2625	3378300	5231900	5500800	6951500	5871500	0	0	5453300
Q9RR74	DR_2623	81438000	95874000	91267000	91731000	112720000	134820000	105680000	93868000
Q9RR75	DR_2622	10691000	13146000	9945300	18485000	12243000	8168500	12795000	0
Q9RR77	DR_2620	4448200	3378600	0	0	2517300	0	3767100	0
Q9RR82	DR_2614	14277000	12213000	17618000	18507000	17702000	0	20195000	17669000
Q9RR83	DR_2613	66553000	68782000	57830000	65651000	73976000	54201000	55597000	62409000
Q9RR85	DR_2610	208410000	200820000	208390000	206290000	208030000	160010000	217760000	200660000
Q9RR86	DR_2609	26807000	23890000	29917000	21665000	21120000	24918000	26610000	36230000
Q9RR88	moaD	3597400	4187900	0	4084100	4253200	0	0	0
Q9RR93	DR_2601	11780000	10527000	12545000	8817700	7182500	8994300	6539300	7712100
Q9RR95	DR_2599	88171000	100700000	84845000	102910000	96096000	113540000	115680000	97990000
Q9RR98	DR_2596	127300000	140220000	168300000	119560000	145750000	138060000	136880000	165510000
Q9RR99	DR_2595	30760000	25945000	24892000	24732000	28433000	28925000	26908000	27881000
Q9RRA0	DR_2594	472490000	473930000	514010000	531960000	561160000	503820000	562150000	580130000
Q9RRA1	DR_2593	28181000	44797000	49575000	35192000	40382000	19803000	42129000	47900000
Q9RRA2	DR_2592	139050000	108680000	115460000	112880000	79727000	83286000	66561000	78846000
Q9RRA3	DR_2591	21461000	20901000	18299000	20881000	16686000	18790000	15924000	20563000
Q9RRA4	DR_2590	15984000	19623000	33367000	26369000	18483000	15095000	21448000	24824000
Q9RRA6	DR_2588	2818400000	2997600000	3157100000	3205300000	3321300000	3725300000	3515200000	3477500000
Q9RRA7	DR_2587	0	5858400	0	0	0	0	0	0
Q9RRA8	DR_2586	13742000	0	0	12327000	0	0	0	0
Q9RRB1	DR_2583	62953000	60382000	59759000	76465000	64025000	71075000	61680000	70593000
Q9RRB2	DR_2582	0	0	0	0	0	0	1934500	0
Q9RRB3	DR_2581	47693000	34123000	50943000	57733000	33882000	33274000	35440000	33871000
Q9RRB4	rsfS	97572000	107980000	103630000	83412000	43556000	104600000	97576000	91613000
Q9RRB8	DR_2574	73016000	65883000	82912000	121210000	29620000	26579000	29389000	46190000
Q9RRC2	DR_2570	145710000	165000000	160750000	151680000	152420000	173950000	138130000	136610000
Q9RRC3	DR_2569	8202200	12356000	9658200	29077000	7257200	6923200	8844900	7615400
Q9RRC5	DR_2567	141840000	159220000	143660000	169260000	174090000	168330000	167920000	156430000
Q9RRC6	DR_2566	0	13914000	10103000	0	0	0	0	0
Q9RRC7	DR_2565	175980000	147620000	166070000	179400000	164850000	152530000	162040000	162710000
Q9RRC8	DR_2564	5093400	5029300	3651100	4168900	4803700	5149900	4380300	4984500
Q9RRC9	DR_2563	0	0	4560200	0	0	0	0	2760800
Q9RRD4	DR_2558	24575000	11117000	14689000	17436000	10020000	9566500	0	7211400
Q9RRD6	DR_2556	59006000	48121000	51661000	44128000	52623000	50503000	49883000	53962000
Q9RRD9	DR_2553	20014000	26091000	28039000	21563000	21926000	18642000	23678000	20436000
Q9RRE0	DR_2552	162510000	168260000	196490000	181230000	177140000	161690000	196410000	143430000
Q9RRE1	DR_2551	62281000	74882000	83028000	74476000	95357000	87387000	86240000	82096000
Q9RRE7	DR_2545	411800000	421550000	430570000	465610000	361370000	391130000	377580000	373860000
Q9RRF0	DR_2542	377050000	495090000	525090000	407280000	574690000	538710000	507310000	518550000
Q9RRF2	DR_2540	41917000	39604000	37510000	34827000	37337000	29910000	35215000	39362000
Q9RRF3	DR_2539	3792600	0	0	0	6365100	0	4928100	0
Q9RRF4	DR_2538	28344000	24715000	22030000	19820000	26697000	23591000	23923000	24518000
Q9RRF7	DR_2535	86935000	100930000	102260000	108570000	105860000	129470000	127770000	118100000
Q9RRF9	DR_2533	16281000	14231000	15482000	28009000	16536000	14173000	17426000	16850000
Q9RRG3	DR_2529	125150000	92432000	154810000	109800000	122710000	127530000	116210000	118750000
Q9RRG4	DR_2528	835980000	800910000	850020000	870200000	780540000	778650000	807570000	852290000
Q9RRG5	DR_2527	1766400000	1708000000	1903500000	1696700000	1770800000	1913200000	1866300000	1681800000
Q9RRG6	DR_2526	327380000	314430000	284410000	299220000	330020000	275360000	337140000	357890000
Q9RRH0	DR_2521	5087900	5588100	5194600	14238000	5346500	6492300	5302400	5945400
Q9RRH4	DR_2517	53950000	30993000	37286000	57352000	31241000	29290000	29101000	30972000
Q9RRH5	DR_2516	0	0	0	0	0	0	0	1542000
Q9RRH6	DR_2515	17764000	14975000	18336000	14384000	19224000	22493000	19385000	21261000
Q9RRH7	DR_2514	0	6388500	0	0	0	0	0	0
Q9RRH8	DR_2513	0	0	9986800	9744900	0	5975400	0	0
Q9RRH9	DR_2512	0	0	0	0	0	0	13052000	0
Q9RRI1	DR_2510	34579000	25577000	37221000	26703000	33750000	34880000	37753000	28558000
Q9RRI3	DR_2507	229280000	161320000	190180000	221010000	216670000	191060000	190570000	208870000
Q9RRI4	DR_2506	130690000	152090000	149510000	165100000	206850000	197400000	185160000	208240000
Q9RRI5	DR_2505	224570000	234250000	211780000	225050000	166250000	207120000	160230000	171760000
Q9RRI7	DR_2503	51368000	48461000	37760000	41939000	47767000	57747000	36248000	42159000
Q9RRJ2	DR_2498	4188000	5930900	0	0	0	0	0	3792900
Q9RRJ7	DR_2493	153420000	167410000	152420000	163940000	213870000	196120000	197030000	211990000
Q9RRK0	DR_2489	168110000	148440000	167100000	173230000	124640000	145220000	126790000	136960000
Q9RRK7	DR_2482	4604600	3654600	3401000	4234400	0	3721000	3437200	3490000
Q9RRK9	DR_2480	1348600000	1515000000	1318700000	1449700000	1426100000	1346200000	1181200000	1205100000
Q9RRL1	DR_2478	27538000	0	0	0	0	0	0	0
Q9RRM3	DR_2465	158040000	181640000	182890000	198470000	172810000	187740000	199060000	171080000
Q9RRM4	DR_2464	110650000	75419000	87114000	100300000	122170000	114770000	75756000	110000000
Q9RRM5	DR_2463	70788000	75879000	77044000	77714000	152170000	139970000	152550000	153230000
Q9RRM9	DR_2459	13435000	19458000	16402000	17050000	17108000	15860000	17742000	14571000
Q9RRN5	DR_2453	14518000	15782000	11162000	15888000	14825000	17515000	16098000	16382000
Q9RRP0	DR_2448	0	2224900	2988200	4234300	2534300	2961400	0	0
Q9RRP2	DR_2446	73824000	60057000	69945000	38740000	59822000	78585000	72423000	63027000
Q9RRP3	DR_2445	20287000	22737000	22229000	18922000	23766000	0	14592000	23683000
Q9RRP4	DR_2444	195750000	206530000	206150000	218600000	237540000	290680000	265600000	248800000
Q9RRP5	DR_2443	13422000	17829000	16600000	13964000	17948000	17976000	16305000	17666000
Q9RRP7	DR_2441	5507200	4402500	0	0	0	0	0	0
Q9RRP8	DR_2440	15249000	0	0	19037000	0	0	0	0
Q9RRQ0	DR_2438	2498500	0	0	2408400	2328600	2077400	2143000	2284600
Q9RRQ2	DR_2436	15713000	18369000	22573000	21413000	22147000	16471000	23949000	23490000
Q9RRQ7	DR_2431	37293000	36697000	34960000	34379000	41508000	38055000	42211000	37407000
Q9RRQ8	DR_2430	0	9892900	8369100	12773000	10765000	10962000	12823000	13274000
Q9RRR0	DR_2428	9890900	11676000	11923000	10019000	10985000	11641000	11710000	12029000
Q9RRR3	DR_2423	78012000	78877000	79298000	76981000	94499000	85584000	101400000	79969000
Q9RRR6	DR_2420	0	0	3640700	36782000	17643000	0	0	0
Q9RRR7	DR_2419	13735000	10747000	13950000	17391000	18847000	13846000	16711000	18512000
Q9RRR8	DR_2418	670520000	826070000	787470000	707320000	778220000	684230000	685160000	686470000
Q9RRS0	DR_2415	51350000	42493000	44384000	51782000	57910000	51833000	44425000	46919000
Q9RRS1	DR_2414	6311700	6028600	5914000	5767200	6929100	9397500	11478000	6764000
Q9RRS3	DR_2412	155180000	167410000	165140000	161990000	136580000	156720000	160650000	125450000
Q9RRS5	DR_2410	25667000	27865000	25798000	37631000	21517000	24474000	20381000	20025000
Q9RRS7	DR_2408	15792000	17948000	18145000	15226000	23631000	23152000	17967000	16069000
Q9RRT6	DR_2399	10450000	0	7558700	0	0	0	0	6973600
Q9RRT7	DR_2398	0	0	0	3217000	0	0	0	0
Q9RRT9	DR_2396	319880000	276260000	357520000	296270000	290860000	337500000	325470000	311700000
Q9RRU1	DR_2394	435410000	469620000	410890000	355860000	128610000	171910000	167510000	132670000
Q9RRU4	DR_2391	65017000	53335000	55928000	67824000	68133000	68883000	78576000	76877000
Q9RRU9	DR_2386	0	8017700	9111900	9894400	0	0	0	0
Q9RRV0	DR_2385	0	0	22496000	0	0	0	0	0
Q9RRV1	DR_2384	7804900	0	0	10932000	0	0	5608600	3622100
Q9RRV4	DR_2381	26800000	33627000	21308000	36336000	25709000	30171000	27334000	26659000
Q9RRV8	DR_2377	1335500000	1449500000	1276700000	1267800000	1651500000	1839900000	1621300000	1408200000
Q9RRV9	DR_2376	25628000	15476000	20729000	19016000	18676000	29467000	21223000	26208000
Q9RRW1	DR_2374	327930000	346790000	327550000	342500000	416920000	385900000	390330000	406970000
Q9RRW2	DR_2373	61635000	73285000	62240000	82989000	63281000	67328000	63941000	61677000
Q9RRW5	DR_2370	232930000	217490000	239490000	193390000	222360000	237460000	222480000	229420000
Q9RRW8	DR_2367	10182000	10882000	8552000	9389100	0	11136000	0	0
Q9RRW9	DR_2363	45317000	33531000	32354000	65442000	22645000	26607000	28177000	24423000
Q9RRX0	DR_2362	42365000	32603000	29658000	26166000	24607000	31450000	26877000	32223000
Q9RRX1	DR_2361	2560900000	2232100000	2649300000	2032200000	2636000000	2584400000	2464800000	2800000000
Q9RRX3	DR_2359	40332000	52547000	42474000	48875000	52711000	64333000	53320000	50991000
Q9RRX6	DR_2356	0	0	0	13243000	0	6794400	0	0
Q9RRX7	DR_2355	0	3144800	3955200	3931100	0	4939200	0	0
Q9RRY2	DR_2350	38483000	36307000	42551000	58595000	48330000	43905000	50011000	44643000
Q9RRY3	DR_2349	30631000	31316000	29340000	39497000	35548000	33952000	32959000	36344000
Q9RRY4	DR_2348	8096100	6331700	0	5184100	7548500	5336600	0	0
Q9RRY5	DR_2347	18787000	21869000	29766000	15871000	27743000	14792000	25013000	23981000
Q9RRY6	DR_2346	108640000	122860000	124620000	113930000	123450000	101520000	136760000	118630000
Q9RRY8	DR_2344	202290000	186100000	158990000	104010000	130280000	174370000	117170000	159060000
Q9RRZ1	DR_2341	22964000	21274000	18925000	20903000	26360000	26483000	23759000	24998000
Q9RRZ4	DR_2335	56018000	74997000	52416000	69002000	62120000	61362000	49725000	57868000
Q9RRZ5	DR_2334	6915900	5524400	5819900	0	6659000	0	7352600	6922600
Q9RRZ6	DR_2333	11120000	13427000	11205000	14757000	10222000	14708000	10041000	9726300
Q9RRZ7	DR_2332	0	8924600	8390800	0	0	0	9296300	7313900
Q9RRZ8	DR_2331	7682100	7880200	6785700	7090800	8735100	8288200	9317500	7300900
Q9RS00	DR_2329	45349000	51623000	66301000	51107000	60628000	63701000	63075000	57609000
Q9RS02	DR_2327	3401900	3820100	0	2710600	0	0	0	0
Q9RS03	DR_2326	22890000	21539000	25691000	32632000	27733000	25865000	35975000	31975000
Q9RS07	DR_2320	99432000	88727000	105400000	109250000	90321000	101350000	95928000	89659000
Q9RS08	DR_2319	1271200000	1221100000	1340500000	1289300000	1350700000	1491400000	1422400000	1313000000
Q9RS10	DR_2317	245140000	338870000	300480000	284650000	431230000	429490000	399840000	386970000
Q9RS11	DR_2316	18682000	24820000	25443000	24863000	31400000	26627000	28179000	27296000
Q9RS15	DR_2312	0	0	0	8518100	15627000	0	12144000	13313000
Q9RS17	DR_2310	1090100000	1071100000	1189500000	1177900000	683570000	827030000	692230000	686660000
Q9RS21	DR_2306	0	0	0	0	0	0	0	12811000
Q9RS24	DR_2303	0	0	0	0	0	1786000	0	0
Q9RS25	DR_2302	10954000	11016000	10902000	8017300	12034000	9602900	11908000	9113200
Q9RS28	DR_2299	0	4659900	0	0	0	0	0	0
Q9RS29	DR_2298	40189000	51412000	52845000	41852000	58848000	66919000	46311000	51698000
Q9RS31	DR_2296	7649900	7622000	7148600	11907000	9977900	12727000	8612000	10677000
Q9RS33	DR_2294	33329000	26864000	33503000	38219000	25281000	33683000	29550000	29004000
Q9RS40	DR_2287	0	14969000	0	0	0	13221000	0	0
Q9RS41	DR_2286	263180000	260890000	324100000	264200000	275830000	228680000	301150000	273330000
Q9RS43	DR_2284	0	7781700	0	7622900	8689100	0	0	11712000
Q9RS46	DR_2281	0	34287000	28896000	28505000	31564000	0	0	30704000
Q9RS49	DR_2278	223660000	207190000	202840000	184900000	180770000	217790000	213410000	166880000
Q9RS52	uvrB	125180000	92232000	90676000	90749000	126750000	157280000	119450000	128380000
Q9RS56	DR_2271	16039000	15507000	14267000	20160000	16290000	19396000	13344000	15634000
Q9RS59	DR_2268	21290000	25046000	26207000	26954000	30398000	30318000	32953000	31670000
Q9RS62	DR_2265	10668000	10960000	8761300	10600000	10106000	7561900	11674000	11503000
Q9RS63	DR_2264	18367000	19334000	0	0	18742000	17424000	22276000	19370000
Q9RS66	DR_2261	74835000	78875000	94646000	95147000	81112000	71244000	80435000	80976000
Q9RS70	DR_2257	441640000	402340000	449420000	417790000	400890000	424980000	455680000	360360000
Q9RS71	DR_2256	816810000	845250000	882090000	804330000	1092700000	1056400000	1056500000	1095700000
Q9RS76	DR_2251	218770000	122420000	135960000	116960000	169250000	187740000	191820000	175300000
Q9RS78	DR_2249	0	0	0	0	3256900	0	0	0
Q9RS80	DR_2247	57994000	66954000	57251000	60359000	64226000	74958000	64944000	68190000
Q9RS85	DR_2242	10856000	13464000	11105000	12292000	11599000	0	16362000	8300800
Q9RS86	DR_2241	8867900	9053400	9393100	10022000	8392500	6156600	7684000	8474600
Q9RS89	DR_2238	48595000	56045000	66708000	54947000	73424000	60058000	89443000	72598000
Q9RS90	DR_2237	10571000	13672000	12973000	14097000	13250000	0	16479000	12872000
Q9RS92	DR_2235	11983000	12806000	10429000	0	12384000	11715000	10813000	11970000
Q9RS93	DR_2234	4729900	0	4921400	0	0	0	0	0
Q9RS94	DR_2233	0	0	13572000	0	0	0	17920000	0
Q9RS95	DR_2232	10365000	9752800	10275000	0	0	0	11031000	0
Q9RS98	DR_2229	110800000	93792000	92268000	97815000	100010000	79377000	96501000	84777000
Q9RS99	DR_2228	9835700	8161700	7912100	7410700	6246600	5846500	6333500	0
Q9RSA2	DR_2225	146050000	145910000	194360000	128250000	117380000	151860000	146220000	198580000
Q9RSA3	DR_2224	27507000	29880000	30609000	27138000	28061000	35505000	36255000	29995000
Q9RSA4	DR_2223	2456100	0	2948000	0	3191900	0	0	0
Q9RSA5	DR_2221	1304800000	1419600000	1581100000	1244600000	1857300000	1651700000	1891600000	1900400000
Q9RSA6	DR_2220	337260000	333750000	315480000	267290000	349680000	444500000	517940000	405880000
Q9RSA8	DR_2218	42847000	64961000	0	121660000	96025000	0	68273000	46427000
Q9RSA9	DR_2216	0	29147000	0	31523000	40207000	33068000	35475000	0
Q9RSB1	DR_2214	10249000	10563000	9709300	13024000	8153200	0	9964600	0
Q9RSB2	DR_2213	19940000	23468000	20944000	26711000	25101000	27558000	25675000	21634000
Q9RSB3	DR_2212	0	4657400	0	0	0	0	6587600	0
Q9RSB4	DR_2211	59631000	67505000	23746000	66501000	75709000	66866000	76249000	67391000
Q9RSB8	DR_2207	76445000	91902000	84325000	77005000	101090000	0	124300000	98548000
Q9RSB9	DR_2206	43996000	34718000	35788000	49082000	44766000	52688000	45370000	34673000
Q9RSC1	DR_2204	5963500	6189700	5232100	0	6969000	0	0	5804200
Q9RSC3	DR_2202	96546000	113990000	95731000	106190000	112470000	145110000	125850000	117810000
Q9RSC6	DR_2199	7977900	0	6885400	7110200	6308600	0	0	0
Q9RSC7	DR_2198	77074000	80247000	86863000	116460000	93867000	78988000	108550000	105510000
Q9RSC9	DR_2196	5503700	4356100	3969400	2961200	5387100	3290800	4488500	4363300
Q9RSD0	DR_2195	438030000	431440000	466010000	483460000	437920000	451870000	449400000	534670000
Q9RSD3	DR_2192	9187000	8460600	9964900	8074100	9384500	0	10222000	9237000
Q9RSD4	DR_2190	120980000	147920000	128440000	136430000	135820000	121010000	122530000	113810000
Q9RSD6	DR_2188	1016100000	1211500000	1222300000	937210000	1338100000	1363300000	1322200000	1347100000
Q9RSD8	DR_2186	0	0	0	0	0	0	5800000	0
Q9RSE0	DR_2184	0	0	0	0	0	0	4190500	0
Q9RSE2	DR_2182	88256000	87937000	74272000	83923000	79402000	79187000	85752000	88743000
Q9RSE3	DR_2181	36899000	30574000	39324000	37940000	39407000	79462000	18896000	45793000
Q9RSE4	DR_2180	189320000	161670000	149750000	178860000	190130000	203090000	220210000	183160000
Q9RSE5	DR_2179	71904000	81182000	127140000	67558000	79911000	72125000	96048000	88200000
Q9RSE7	DR_2177	14136000	11475000	14943000	12153000	0	0	11603000	11634000
Q9RSE8	DR_2176	62981000	66184000	72671000	61713000	49582000	51354000	61717000	54359000
Q9RSF6	DR_2168	57527000	61302000	60593000	77422000	64664000	59260000	63494000	59663000
Q9RSF8	DR_2166	232390000	274950000	251990000	196080000	273900000	286510000	236890000	285940000
Q9RSG3	DR_2161	12710000	15322000	13601000	24152000	10346000	11313000	0	9628900
Q9RSG4	DR_2160	67370000	74560000	72075000	66751000	94217000	92913000	84445000	91063000
Q9RSG5	DR_2159	7787400	0	0	0	0	0	0	0
Q9RSH0	DR_2154	98937000	107330000	110580000	99615000	101820000	101950000	131680000	112660000
Q9RSH1	DR_2153	81254000	77419000	89071000	70573000	86797000	119790000	91832000	77521000
Q9RSH6	DR_2148	0	0	0	0	0	0	22644000	0
Q9RSH7	DR_2147	0	0	10460000	0	0	0	7320300	0
Q9RSH8	DR_2146	359870000	349400000	361580000	346800000	338700000	309110000	414160000	312190000
Q9RSH9	DR_2145	4659300	0	0	4893400	5948000	0	7710100	5861000
Q9RSI0	DR_2144	0	0	0	6454600	0	0	0	7038500
Q9RSI1	DR_2143	133010000	146360000	203090000	150390000	260650000	268980000	283620000	226890000
Q9RSI2	DR_2142	7434100	7185200	7646600	7541500	8192600	0	7992100	8795200
Q9RSI8	DR_2136	4571400	0	0	6265900	0	0	0	0
Q9RSJ0	DR_2134	112410000	125980000	136820000	155280000	134170000	123100000	143470000	155210000
Q9RSJ1	DR_2133	37858000	30614000	37682000	31569000	20540000	24202000	18478000	25010000
Q9RSJ2	DR_2132	60375000	72396000	72075000	74576000	97859000	103180000	87610000	92541000
Q9RSJ4	DR_2130	40116000	45361000	39977000	41851000	37211000	42815000	37251000	42110000
Q9RSK2	DR_2122	159530000	148580000	162400000	145770000	137360000	145510000	163320000	142020000
Q9RSL6	DR_2108	12846000	12725000	11826000	13959000	13070000	0	13764000	11359000
Q9RSL7	DR_2107	495270000	691620000	624990000	666060000	773590000	739220000	678760000	730790000
Q9RSL8	DR_2106	948990000	973230000	988180000	1105000000	1045000000	1023300000	972970000	1002100000
Q9RSM3	DR_2101	750540000	817850000	815030000	887510000	927300000	772710000	890520000	885760000
Q9RSM8	DR_2096	402700000	401860000	416280000	518960000	532260000	589510000	515850000	507890000
Q9RSM9	DR_2095	305300000	314620000	174900000	470420000	265700000	394800000	419060000	255050000
Q9RSN0	DR_2094	9743000	7014500	9488400	6583600	6776100	7900600	7456700	7289800
Q9RSN3	DR_2091	0	10680000	11184000	10576000	12926000	9309100	15026000	11808000
Q9RSN4	DR_2090	87955000	75885000	84849000	86799000	84941000	70688000	81797000	71223000
Q9RSP0	DR_2084	20205000	19907000	21007000	18556000	18568000	23448000	17673000	15871000
Q9RSP1	DR_2083	0	10356000	0	0	0	0	0	10298000
Q9RSP7	DR_2077	0	0	0	0	0	0	12461000	0
Q9RSP8	DR_2076	78011000	98595000	88998000	102330000	117420000	0	119740000	105240000
Q9RSP9	DR_2075	41369000	46744000	40572000	51911000	25708000	57017000	29506000	22637000
Q9RSQ1	DR_2073	0	0	0	0	0	0	0	7043900
Q9RSQ4	DR_2070	3078600000	3201900000	3844000000	3212700000	3757100000	3734300000	3925300000	3773000000
Q9RSQ6	DR_2068	0	0	3486900	25703000	0	0	0	0
Q9RSR2	DR_2062	55087000	61931000	56111000	59545000	75575000	92000000	92439000	63046000
Q9RSR7	DR_2057	19676000	18175000	20659000	20281000	14901000	20709000	18095000	18911000
Q9RSR9	DR_2055	103970000	136790000	128080000	127410000	100920000	113880000	109300000	116690000
Q9RSS2	DR_2052	15255000	16398000	13560000	14756000	16877000	19893000	16898000	13832000
Q9RSS3	DR_2051	32327000	25580000	32722000	36568000	34832000	38337000	36056000	32792000
Q9RST1	DR_2042	47954000	58742000	57739000	55960000	60677000	58917000	65324000	63725000
Q9RST2	DR_2041	35013000	44493000	40217000	50163000	41863000	48042000	37315000	46765000
Q9RST3	DR_2040	16502000	17274000	15811000	12578000	14903000	13122000	15386000	12582000
Q9RST9	DR_2034	0	0	0	22628000	0	16656000	0	21241000
Q9RSU0	DR_2033	864470000	937890000	976030000	916950000	1113600000	1155000000	1117500000	1219300000
Q9RSU3	DR_2030	8612300	9709800	10411000	9688600	8656800	0	8807900	9186900
Q9RSU6	purN	0	0	0	0	0	0	0	13438000
Q9RSU7	DR_2025	801760000	763220000	764930000	849150000	1021700000	1078600000	995730000	941690000
Q9RSV3	DR_2019	51472000	49839000	58960000	57290000	42016000	42670000	56984000	49905000
Q9RSV5	DR_2017	0	10606000	14406000	13335000	15534000	0	14128000	13066000
Q9RSV7	DR_2015	36540000	30257000	38640000	37627000	41368000	58121000	55901000	48710000
Q9RSV8	DR_2014	21212000	25491000	28703000	27739000	29121000	21633000	36152000	20086000
Q9RSW3	asd	379920000	428110000	429000000	383820000	523390000	426440000	558270000	508860000
Q9RSX1	DR_2000	7318300	7114000	6313000	6308200	7434200	0	8325700	8930300
Q9RSX3	DR_1997	175580000	208510000	221570000	185930000	217910000	220200000	251490000	197660000
Q9RSX4	DR_1995	0	0	0	1297600	0	0	0	0
Q9RSX6	DR_1993	5357400	3912900	0	0	6231400	0	7026700	0
Q9RSY1	DR_1988	303290000	342700000	349320000	316950000	404400000	374890000	445270000	419190000
Q9RSY4	DR_1985	28832000	27537000	28605000	28429000	26993000	30357000	33317000	39290000
Q9RSY6	DR_1983	8460400000	9466500000	10240000000	8883700000	9863400000	9700500000	10108000000	10023000000
Q9RSY7	DR_1982	315960000	336980000	358570000	353820000	476520000	484550000	375740000	478040000
Q9RSY9	DR_1980	50377000	64064000	52414000	44521000	54973000	48132000	53060000	44025000
Q9RSZ0	DR_1979	77750000	71120000	77568000	62451000	95683000	86071000	109440000	95338000
Q9RSZ3	mutS2	199890000	227410000	190060000	230450000	252460000	267880000	243470000	231800000
Q9RSZ5	lon	578730000	627210000	644480000	578790000	752810000	703260000	684470000	725040000
Q9RSZ9	DR_1970	164770000	185240000	241160000	194630000	142280000	167950000	173880000	206190000
Q9RT00	DR_1969	9026900	8466500	8948100	7927000	12283000	0	8671300	10394000
Q9RT01	DR_1968	39838000	46810000	47971000	48704000	58842000	57038000	53597000	57810000
Q9RT02	DR_1967	339260000	342480000	335250000	327590000	392190000	382060000	344870000	427580000
Q9RT05	DR_1964	40955000	41243000	51498000	59964000	43366000	54838000	44097000	54779000
Q9RT06	DR_1963	51089000	56430000	53740000	38621000	61418000	52873000	76298000	65169000
Q9RT07	DR_1962	141550000	100620000	94394000	81355000	77234000	63057000	76342000	87312000
Q9RT09	DR_1960	211720000	231580000	225040000	231490000	243710000	263900000	241620000	232540000
Q9RT11	DR_1958	17420000	21094000	20475000	23595000	27242000	26518000	19073000	29386000
Q9RT12	DR_1957	3881200	3141600	3182300	3489400	4680500	3389000	4496900	3441100
Q9RT14	DR_1955	417680000	478280000	468620000	428790000	532640000	625760000	495290000	488450000
Q9RT19	DR_1950	0	0	0	0	9452200	0	0	0
Q9RT24	DR_1945	119430000	232680000	208840000	198120000	214800000	262680000	227780000	136560000
Q9RT26	DR_1943	325570000	302910000	313060000	300290000	292580000	304110000	285380000	304790000
Q9RT28	DR_1941	197660000	199780000	217330000	199090000	189430000	220050000	238260000	213000000
Q9RT29	DR_1940	94930000	108620000	101750000	122200000	103900000	139880000	119560000	115330000
Q9RT30	DR_1938	23410000	35234000	30131000	30999000	35557000	0	39328000	32853000
Q9RT31	DR_1937	2165200	0	0	0	0	0	0	0
Q9RT33	DR_1935	13282000	14715000	15690000	12528000	13646000	0	15623000	15103000
Q9RT35	DR_1931	149090000	158360000	142280000	160710000	146090000	193800000	146600000	159500000
Q9RT42	DR_1924	105210000	114320000	97557000	81874000	76132000	106090000	80120000	109400000
Q9RT43	DR_1923	71370000	75815000	77295000	83586000	83771000	107030000	83437000	81179000
Q9RT45	DR_1921	48814000	47623000	49938000	47307000	44990000	57978000	39125000	41680000
Q9RT46	DR_1920	13953000	9782900	14897000	16007000	0	19464000	15790000	13222000
Q9RT49	DR_1917	16633000	16422000	15088000	14568000	14266000	19934000	13655000	16667000
Q9RT50	DR_1916	0	0	5114600	0	5870700	0	0	0
Q9RT51	DR_1915	460480000	421240000	481570000	481500000	484370000	550380000	498040000	474120000
Q9RT53	gyrA	683920000	647410000	661890000	591460000	821140000	727700000	848980000	845440000
Q9RT58	DR_1907	64973000	95250000	78511000	85488000	101140000	154350000	123090000	120240000
Q9RT60	DR_1905	9281000	11917000	10914000	11996000	12249000	6057400	12685000	10945000
Q9RT67	DR_1898	7133100	7927200	7908500	7859800	7504500	8145600	7924700	8379200
Q9RT70	DR_1895	57215000	55994000	41931000	62557000	44823000	31595000	43297000	45575000
Q9RT71	DR_1894	35234000	45812000	40743000	37092000	43108000	39809000	43129000	40788000
Q9RT72	DR_1893	387050000	385260000	358680000	320640000	313460000	368290000	294960000	314300000
Q9RT74	DR_1891	346640000	356510000	341460000	323550000	314230000	422860000	360480000	296710000
Q9RT75	DR_1890	267060000	257560000	265680000	247210000	227620000	256570000	233720000	268690000
Q9RT79	DR_1886	0	0	0	0	5602200	0	0	0
Q9RT80	DR_1885	11925000	9572700	9293600	9146400	9963000	18362000	11676000	14018000
Q9RT81	DR_1884	18262000	20165000	27686000	18978000	19749000	17974000	21783000	0
Q9RT82	DR_1883	13883000	12020000	13773000	16525000	7695400	12288000	12427000	14604000
Q9RT87	guaB	474950000	481760000	495210000	498930000	549010000	574810000	575770000	534100000
Q9RT92	DR_1873	0	0	0	0	12696000	11883000	0	0
Q9RT94	DR_1871	9748900	12678000	9527700	9469800	8117900	0	12479000	11236000
Q9RT97	DR_1868	199430000	193190000	203310000	208720000	125720000	142230000	125650000	136740000
Q9RT98	DR_1867	15440000	15555000	15515000	15421000	15092000	14401000	15510000	14506000
Q9RTA2	DR_1863	21912000	23784000	26139000	22368000	28576000	27631000	22704000	25341000
Q9RTA3	DR_1862	0	0	0	0	0	0	0	2294900
Q9RTA8	DR_1857	284200000	283200000	267480000	316230000	237320000	313000000	299160000	342640000
Q9RTB3	DR_1852	210430000	223420000	211440000	234540000	278480000	285550000	207910000	258660000
Q9RTC1	DR_1844	31439000	0	0	0	21854000	0	0	0
Q9RTC2	DR_1843	29878000	29504000	30147000	31218000	30614000	39973000	41091000	37097000
Q9RTC3	DR_1842	21987000	25829000	23165000	25099000	0	0	27166000	21337000
Q9RTC6	DR_1839	29354000	24879000	27250000	19960000	15683000	12604000	15856000	17864000
Q9RTC7	DR_1838	65766000	70295000	67148000	66444000	71046000	68055000	65194000	67769000
Q9RTC8	DR_1837	0	6285000	6145700	5813800	0	6025600	6686000	0
Q9RTC9	ffh	561300000	606460000	585290000	568970000	643660000	612430000	682400000	653530000
Q9RTD3	DR_1832	396000000	406550000	440020000	393140000	414960000	399100000	399770000	409060000
Q9RTD4	DR_1831	27158000	32503000	26962000	34463000	31832000	35375000	35571000	25977000
Q9RTD5	DR_1830	0	0	0	0	0	0	12247000	0
Q9RTD6	DR_1829	116140000	114420000	117820000	118010000	122760000	144820000	126680000	131670000
Q9RTE1	DR_1824	5825400	5369300	5396400	5194700	4585100	4927800	5110400	4925800
Q9RTE3	DR_1822	439940000	501320000	444890000	500980000	475780000	543800000	470640000	495490000
Q9RTE8	DR_1817	26199000	21162000	18167000	15833000	29574000	34178000	20494000	26549000
Q9RTE9	DR_1816	68808000	70739000	64045000	70074000	82423000	92623000	69529000	85284000
Q9RTF9	DR_1805	9777400	30117000	0	0	11125000	0	0	0
Q9RTG0	DR_1804	18805000	18683000	16190000	21384000	16015000	0	0	0
Q9RTG6	DR_1798	0	0	0	0	3738600	0	0	0
Q9RTG7	nusA	922350000	923160000	1131000000	1156200000	1194000000	1214800000	1059900000	1181600000
Q9RTH4	DR_1790	2201300000	2287500000	2325800000	2117200000	2230500000	2608600000	2517200000	2078800000
Q9RTH5	DR_1789	9155600	0	0	0	0	0	0	0
Q9RTI3	DR_1781	93227000	70847000	84449000	73518000	72367000	73801000	65109000	88494000
Q9RTI4	DR_1780	53912000	50541000	54649000	87776000	42387000	46657000	47460000	41923000
Q9RTI9	DR_1775	116810000	129640000	138990000	131850000	146890000	144200000	142900000	140160000
Q9RTJ1	DR_1773	78607000	79277000	80020000	70994000	88036000	87873000	86584000	77888000
Q9RTJ4	DR_1768	1537300000	1660000000	1490200000	1442000000	1314500000	1648900000	1388700000	1218200000
Q9RTK3	DR_1757	33278000	20395000	15345000	12036000	19814000	18052000	17070000	18791000
Q9RTK4	DR_1756	32555000	0	38125000	44044000	0	56467000	33650000	34804000
Q9RTK5	DR_1755	299850000	177070000	209340000	199710000	160130000	179060000	153580000	157700000
Q9RTK6	DR_1754	191600000	201400000	235720000	265750000	198700000	281390000	167910000	156840000
Q9RTL0	DR_1750	14279000	16248000	21632000	29224000	18012000	20352000	27433000	20719000
Q9RTL1	DR_1749	14103000	0	0	0	0	10242000	0	0
Q9RTL2	DR_1748	144950000	185620000	272800000	163990000	180990000	93140000	216810000	202760000
Q9RTL3	DR_1747	11979000	12157000	12853000	12973000	11612000	13963000	11714000	12652000
Q9RTL4	DR_1746	5488100	6659600	7205800	0	0	6650300	0	8990300
Q9RTL6	DR_1744	24649000	25643000	26718000	29946000	24589000	25864000	16072000	0
Q9RTM0	DR_1740	206080000	228690000	233640000	217820000	217460000	201940000	224910000	204690000
Q9RTM4	DR_1736	1401100000	1387600000	1548200000	1448800000	1384100000	1482700000	1491900000	1441000000
Q9RTM5	DR_1735	0	2143800	1957300	2445000	0	0	0	0
Q9RTM9	DR_1731	0	0	0	0	0	0	6918500	0
Q9RTN3	DR_1724	28994000	16815000	20620000	19847000	18374000	0	22686000	19459000
Q9RTN8	DR_1719	41189000	55967000	51878000	47470000	47627000	55623000	48727000	48709000
Q9RTP0	DR_1717	48822000	58991000	56861000	61343000	65264000	68635000	69830000	64778000
Q9RTP3	DR_1714	14086000	67109000	107280000	68206000	134340000	134440000	83476000	135900000
Q9RTP5	DR_1712	23461000	24124000	27851000	28438000	23655000	20668000	24159000	25622000
Q9RTP9	DR_1708	310070000	359260000	341060000	325890000	346340000	370740000	330800000	310410000
Q9RTQ0	DR_1706	0	37097000	48266000	0	0	14898000	26381000	0
Q9RTQ1	DR_1705	43324000	38295000	54587000	41882000	37499000	51595000	52366000	35058000
Q9RTQ3	DR_1703	23441000	24800000	0	27258000	29127000	38276000	30494000	29814000
Q9RTQ5	DR_1701	51011000	57974000	62091000	59118000	74370000	61985000	80016000	80979000
Q9RTQ6	DR_1700	33470000	38843000	41872000	47019000	41664000	51021000	41981000	37817000
Q9RTQ7	DR_1699	1076700000	1293600000	1327500000	1113500000	1113500000	1278900000	1196300000	1145600000
Q9RTQ8	DR_1698	15078000	18169000	17626000	16443000	18249000	16352000	0	20968000
Q9RTR1	DR_1695	131490000	121900000	131210000	163420000	155920000	0	138860000	0
Q9RTR2	DR_1694	84590000	95131000	88461000	104870000	95139000	92094000	97570000	96892000
Q9RTR3	DR_1693	26943000	23432000	28154000	29246000	29432000	32085000	23686000	31198000
Q9RTR4	DR_1692	236950000	232460000	240090000	261640000	255070000	301540000	295470000	281880000
Q9RTR5	DR_1691	26103000	23352000	25099000	13659000	16595000	0	15865000	20692000
Q9RTR8	DR_1688	90687000	108290000	103130000	116520000	88027000	86178000	87953000	82139000
Q9RTS1	DR_1685	4910000	5614800	5565400	5013500	0	0	0	0
Q9RTS5	DR_1681	15771000	0	0	0	17097000	0	0	0
Q9RTT2	DR_1674	180850000	156630000	195120000	176260000	144590000	215270000	174210000	205260000
Q9RTT4	DR_1672	6408500	7473600	5429900	10628000	5187000	6341600	4883200	6009100
Q9RTT5	DR_1671	32832000	22142000	24249000	19393000	19718000	21278000	20694000	19370000
Q9RTT7	DR_1669	128870000	134400000	156690000	146050000	138110000	125260000	104980000	115740000
Q9RTU0	DR_1666	14409000	13757000	14694000	9848300	12280000	13392000	12153000	11730000
Q9RTU7	DR_1659	715790000	733310000	731250000	742050000	766350000	862390000	793210000	767670000
Q9RTV0	DR_1656	0	5908900	7183200	0	5845200	5838100	6150900	5547400
Q9RTV1	DR_1655	2976100000	3345500000	3645900000	2536600000	3256700000	3328300000	3193100000	3209900000
Q9RTV2	DR_1654	120680000	104570000	60774000	79336000	0	99752000	71128000	16272000
Q9RTV5	DR_1649	710300000	755170000	667990000	608210000	554020000	683790000	467470000	453380000
Q9RTV6	DR_1648	80650000	96828000	96846000	82227000	110910000	98380000	109420000	119370000
Q9RTV8	DR_1645	17889000	16388000	30363000	23906000	20801000	0	20905000	17072000
Q9RTW5	DR_1638	190760000	143430000	211350000	136940000	211000000	172830000	227160000	212900000
Q9RTW7	DR_1635	113370000	132980000	123050000	179710000	128830000	115840000	135340000	132000000
Q9RTW8	DR_1634	283680000	313550000	311590000	348310000	342890000	419700000	319940000	338910000
Q9RTW9	DR_1633	8725900	10355000	10956000	18890000	9796100	12880000	8962800	9710300
Q9RTX0	DR_1632	69811000	61775000	61618000	61402000	54921000	71034000	67113000	51976000
Q9RTX4	DR_1627	73964000	75190000	82269000	89558000	73156000	52125000	81215000	77884000
Q9RTX5	DR_1626	186970000	167220000	163160000	148870000	172740000	209740000	191290000	188090000
Q9RTX6	DR_1625	33223000	34312000	33086000	39246000	35866000	38098000	39865000	39813000
Q9RTX7	DR_1623	875320000	855960000	849110000	868910000	825090000	1061700000	858900000	873590000
Q9RTX8	DR_1622	0	4705400	0	0	0	0	0	0
Q9RTX9	DR_1621	18380000	18840000	15862000	19130000	18521000	19504000	21326000	19663000
Q9RTY0	DR_1620	54856000	0	28945000	0	0	19656000	0	0
Q9RTY1	DR_1619	186620000	216690000	207580000	211740000	161900000	140970000	178140000	160540000
Q9RTY3	DR_1616	102160000	126810000	123200000	107920000	142980000	142430000	116340000	137150000
Q9RTY7	DR_1612	118030000	136850000	120690000	98347000	113860000	136920000	132420000	109940000
Q9RTY8	DR_1611	70182000	76910000	67222000	137760000	75410000	73538000	93479000	61003000
Q9RTZ1	DR_1607	0	0	7877400	0	0	0	0	0
Q9RTZ3	DR_1604	58005000	52682000	48938000	46999000	29840000	27472000	35640000	30633000
Q9RTZ4	DR_1603	104410000	91520000	96551000	115700000	143830000	152750000	128720000	151540000
Q9RTZ7	DR_1600	47944000	41404000	53003000	0	37424000	0	40647000	0
Q9RTZ8	DR_1599	29913000	33039000	30313000	30846000	25371000	24618000	25320000	28357000
Q9RTZ9	DR_1598	774830000	772220000	775740000	830370000	859130000	957710000	937750000	858310000
Q9RU00	DR_1597	46054000	57971000	66100000	45074000	63088000	58360000	61238000	59262000
Q9RU01	zwf	227520000	224090000	223630000	227380000	271390000	244110000	260670000	277350000
Q9RU02	DR_1595	453830000	404790000	421980000	480000000	484790000	434180000	464150000	487830000
Q9RU06	DR_1590	80425000	70318000	77103000	68802000	75546000	83316000	80747000	77511000
Q9RU07	DR_1589	1190700000	1249800000	1338600000	1408200000	1388800000	1370300000	1249600000	1286000000
Q9RU08	DR_1588	36954000	34895000	35937000	31658000	33054000	24780000	21241000	32466000
Q9RU15	DR_1581	0	0	21609000	21103000	0	22402000	0	36953000
Q9RU16	DR_1580	0	0	0	2044200	0	0	0	2115500
Q9RU17	DR_1579	415110000	363350000	419990000	403020000	469500000	472690000	545960000	474550000
Q9RU18	DR_1578	92969000	101930000	113600000	87526000	170240000	165440000	160360000	144320000
Q9RU22	DR_1574	32173000	32251000	33987000	48868000	44485000	42907000	42899000	37417000
Q9RU25	DR_1570	26299000	0	23045000	32659000	31731000	30859000	0	33662000
Q9RU26	DR_1569	40793000	34406000	30772000	36085000	35627000	41691000	36762000	29803000
Q9RU27	DR_1568	553710000	557250000	446120000	394500000	437880000	485460000	446020000	405790000
Q9RU28	DR_1567	641820000	741320000	736940000	713420000	733680000	718570000	747220000	701150000
Q9RU30	DR_1565	153080000	162990000	165600000	164710000	169010000	182390000	157400000	169400000
Q9RU31	DR_1564	0	0	0	0	0	4913300	0	0
Q9RU34	DR_1561	88589000	76130000	106180000	98015000	84160000	82611000	68038000	88712000
Q9RU40	DR_1555	28294000	23686000	18765000	19151000	20154000	32247000	19687000	20788000
Q9RU41	prfC	110350000	101120000	106150000	104330000	125340000	115430000	138430000	130200000
Q9RU42	DR_1552	106890000	106990000	119910000	111800000	64870000	61944000	67216000	62144000
Q9RU43	DR_1551	1081700000	1151600000	1101500000	934420000	1219600000	1342500000	1055200000	1092500000
Q9RU45	DR_1549	7057400	6572200	6066600	8372200	4379800	3537100	5376000	6150800
Q9RU50	DR_1544	129490000	141330000	134500000	134020000	76792000	78417000	73194000	76633000
Q9RU52	DR_1542	217480000	169220000	172890000	211140000	109860000	135940000	108560000	134240000
Q9RU54	DR_1540	3984800000	4311900000	4124100000	4091600000	4677400000	5052900000	4626300000	4545500000
Q9RU56	DR_1538	12658000	14736000	14475000	13984000	12240000	0	11902000	11079000
Q9RU57	DR_1537	125740000	168370000	177890000	170780000	168360000	179920000	195740000	165670000
Q9RU58	DR_1536	110640000	100750000	102300000	88112000	84932000	88728000	74399000	74145000
Q9RU59	DR_1535	19115000	21725000	30347000	21950000	23628000	19807000	24631000	21122000
Q9RU62	mfd	108940000	110250000	115580000	114560000	127710000	124950000	125970000	128100000
Q9RU65	DR_1529	10551000	11517000	7315500	11763000	12842000	11833000	12168000	11504000
Q9RU66	DR_1528	88548000	0	0	0	95035000	0	101360000	85744000
Q9RU69	DR_1525	111970000	117410000	131380000	116030000	116170000	114240000	134350000	100290000
Q9RU70	DR_1524	5838700	0	0	7388000	0	0	0	0
Q9RU71	proC	135520000	135700000	137740000	151700000	158790000	136330000	179770000	147250000
Q9RU73	DR_1520	18336000	18750000	18114000	20141000	27608000	23136000	28343000	27546000
Q9RU76	DR_1516	25832000	26976000	27690000	27183000	23860000	25246000	22063000	27535000
Q9RU77	DR_1515	67873000	51963000	42513000	35977000	33525000	32045000	38585000	34544000
Q9RU78	DR_1514	0	4769000	6097100	0	5961000	4853000	6415600	5471700
Q9RUA1	DR_1491	3881600	4443700	7346000	4976300	5419700	0	4990000	4889200
Q9RUA2	DR_1490	35769000	33575000	32365000	18854000	25332000	0	23655000	23486000
Q9RUA3	DR_1488	81509000	98883000	91143000	93530000	104440000	104490000	114830000	107960000
Q9RUA4	DR_1487	154060000	165370000	179570000	145060000	146040000	140830000	120770000	168640000
Q9RUA6	DR_1485	0	10978000	0	9087600	0	0	0	0
Q9RUA8	DR_1483	547440000	692720000	669750000	707800000	802280000	927230000	888260000	830890000
Q9RUB0	DR_1481	226910000	188430000	223290000	165640000	283720000	265580000	273710000	221070000
Q9RUB1	DR_1480	5085600000	5040800000	5241200000	4606600000	6328800000	5920700000	5361400000	6252900000
Q9RUB3	DR_1478	0	15216000	0	0	0	13900000	0	12041000
Q9RUB6	DR_1474	29865000	20445000	21316000	49322000	21194000	14038000	17733000	20663000
Q9RUB8	DR_1472	70036000	59078000	58363000	50850000	50254000	56604000	43342000	51642000
Q9RUB9	DR_1470	55980000	78189000	45212000	71404000	50115000	59519000	33143000	61884000
Q9RUC0	DR_1469	150490000	178770000	172160000	167420000	173010000	179220000	179640000	154320000
Q9RUC2	DR_1467	135340000	108180000	112110000	86896000	136130000	137300000	115710000	126640000
Q9RUC4	DR_1465	88610000	37082000	0	25239000	0	32077000	0	0
Q9RUC7	DR_1462	0	0	4366000	0	0	0	0	0
Q9RUC9	DR_1460	4993400	4506000	5100000	4536100	3875800	0	4218400	5069000
Q9RUD0	DR_1459	310890000	305000000	301380000	295610000	365910000	453180000	302040000	331100000
Q9RUD5	DR_1452	270350000	283300000	272440000	313480000	330370000	370550000	330050000	332550000
Q9RUD6	DR_1451	167590000	177340000	169010000	200070000	173910000	181660000	227610000	203970000
Q9RUD9	DR_1448	1049500000	1169100000	1171000000	1046200000	864730000	1207400000	1016200000	862780000
Q9RUE0	DR_1447	1757700000	1884700000	1813400000	1788500000	1441800000	2089400000	1712900000	1676600000
Q9RUE4	DR_1443	23550000	31472000	29735000	25456000	26610000	28682000	27050000	28443000
Q9RUE5	DR_1442	0	0	2079800	0	0	0	0	0
Q9RUE7	DR_1439	101810000	78521000	81026000	78469000	117530000	124560000	110610000	125290000
Q9RUF6	DR_1430	7021300	10023000	8730700	8397500	8509600	0	7760100	9289700
Q9RUF8	DR_1428	79196000	64523000	74266000	58687000	71885000	76279000	67372000	71089000
Q9RUF9	DR_1427	115670000	109730000	108250000	63736000	109820000	115680000	112850000	106830000
Q9RUG1	DR_1425	23797000	29887000	31513000	29168000	39015000	38630000	34493000	28491000
Q9RUG3	DR_1423	8047800	12093000	14120000	10262000	12862000	7410800	12219000	11536000
Q9RUG4	DR_1422	576740000	584880000	576970000	587390000	680450000	807090000	661920000	652040000
Q9RUG8	DR_1418	19882000	21839000	16680000	23098000	22953000	20956000	22072000	16646000
Q9RUG9	DR_1417	291660000	324160000	308430000	332880000	294080000	293450000	285200000	292510000
Q9RUH1	DR_1415	91946000	81151000	66035000	90911000	83459000	107780000	63543000	79276000
Q9RUH2	DR_1414	83770000	89083000	88085000	86426000	88112000	78364000	75071000	86111000
Q9RUH5	DR_1411	6424700	0	5497500	5895300	7515600	0	8258000	0
Q9RUH6	DR_1410	120800000	119250000	115490000	124560000	130930000	121220000	137530000	143950000
Q9RUH7	DR_1409	24511000	23187000	23152000	20403000	15345000	17408000	29895000	19874000
Q9RUH9	DR_1407	171400000	164150000	140370000	137320000	126230000	120800000	122750000	124460000
Q9RUI1	DR_1405	23952000	28230000	36229000	37635000	6077500	29434000	0	18534000
Q9RUI3	DR_1403	0	0	0	0	0	0	0	1511200
Q9RUI4	DR_1402	17016000	15919000	19116000	19216000	16213000	16058000	18655000	15311000
Q9RUI5	DR_1401	23526000	22893000	26018000	27598000	24049000	12509000	27241000	25647000
Q9RUI7	DR_1399	44483000	50591000	48918000	47829000	58708000	49606000	62097000	46713000
Q9RUI9	DR_1397	38775000	41870000	41773000	41374000	54676000	50568000	50616000	51421000
Q9RUJ1	DR_1395	24624000	27720000	28961000	22733000	27805000	26301000	35407000	27925000
Q9RUJ2	purM	129230000	127860000	134230000	113570000	137880000	141970000	143140000	115880000
Q9RUJ3	DR_1393	30523000	38175000	32924000	36611000	34278000	37282000	32899000	28468000
Q9RUJ4	DR_1392	109070000	101830000	108860000	96927000	110630000	100830000	88961000	103220000
Q9RUJ6	DR_1390	66436000	70252000	63405000	74579000	65918000	42929000	52496000	60115000
Q9RUJ8	DR_1388	86039000	105770000	94134000	75078000	119660000	128350000	118500000	123400000
Q9RUJ9	DR_1387	22469000	27269000	20296000	24258000	21229000	29018000	15295000	19101000
Q9RUK0	ychF	602290000	567590000	542320000	620470000	655720000	675280000	610500000	656050000
Q9RUK1	DR_1385	0	0	0	0	0	4521800	0	4901700
Q9RUK2	DR_1384	26158000	21381000	27385000	32082000	24283000	0	30611000	24298000
Q9RUK3	DR_1383	188560000	170900000	188140000	164620000	121270000	106650000	146480000	131810000
Q9RUK5	DR_1379	48573000	18283000	17718000	25182000	18740000	0	25774000	14922000
Q9RUK7	DR_1377	57787000	57046000	52372000	55907000	77666000	70911000	71976000	70872000
Q9RUK8	DR_1376	124740000	123650000	107540000	82327000	123130000	92570000	137590000	96648000
Q9RUK9	DR_1375	36131000	35506000	35782000	36062000	47358000	49869000	44981000	49498000
Q9RUL0	topA	173630000	196230000	191390000	185660000	201960000	216220000	205060000	189350000
Q9RUL2	DR_1372	77227000	38300000	51598000	86420000	41802000	27214000	43783000	38197000
Q9RUL3	DR_1371	12288000	11373000	20086000	20660000	15076000	17597000	23104000	12920000
Q9RUL4	DR_1370	274790000	253450000	242680000	249480000	216290000	215180000	197100000	229800000
Q9RUL5	DR_1369	96202000	101660000	101260000	101810000	96016000	112470000	94059000	96587000
Q9RUL9	DR_1365	91799000	97061000	92749000	100340000	119990000	108280000	129120000	116350000
Q9RUM0	DR_1364	182360000	184480000	116620000	183220000	157870000	151030000	142840000	154310000
Q9RUM1	DR_1363	19234000	16426000	17385000	41506000	13277000	17973000	0	0
Q9RUM2	DR_1362	0	0	0	12755000	21627000	0	0	16252000
Q9RUM3	DR_1361	36439000	41427000	39860000	38905000	49948000	35417000	45633000	49310000
Q9RUM4	DR_1360	9400100	12235000	13123000	10973000	10929000	10125000	10953000	10890000
Q9RUM5	DR_1359	46253000	40257000	49068000	58390000	60554000	78469000	40995000	58029000
Q9RUM6	DR_1358	45439000	35054000	35713000	37018000	41226000	47135000	36003000	34091000
Q9RUN2	DR_1352	10350000	14541000	14473000	10792000	16152000	0	17118000	11170000
Q9RUN4	DR_1350	49955000	50855000	45971000	32942000	37168000	0	64113000	0
Q9RUN8	DR_1346	58487000	65873000	71828000	48549000	65736000	52916000	56311000	65222000
Q9RUN9	DR_1345	15242000	12862000	12221000	11739000	12143000	14477000	10953000	12706000
Q9RUP0	DR_1344	129330000	112550000	127060000	126700000	113860000	112500000	115550000	118280000
Q9RUP1	DR_1343	3278900000	3719200000	3708900000	3281600000	3803400000	3838500000	4324300000	3946800000
Q9RUP4	DR_1340	8505000	9503700	13788000	9464500	9077200	0	9884400	7713200
Q9RUP9	DR_1333	5759500	0	0	0	5283100	0	0	0
Q9RUQ0	DR_1332	12693000	14140000	7659600	9615100	0	0	10037000	7080400
Q9RUQ3	DR_1329	39316000	22178000	22808000	39575000	29301000	26802000	32545000	33886000
Q9RUQ6	DR_1326	5921900	6202600	6890400	6902300	5070400	0	5059800	5166000
Q9RUR1	DR_1321	70056000	81759000	78538000	104160000	103590000	69012000	116200000	89057000
Q9RUR2	DR_1320	203320000	197470000	191160000	189410000	142550000	180560000	200330000	131020000
Q9RUR3	DR_1319	5995700	0	0	3990300	4123100	0	0	5407600
Q9RUR4	DR_1318	286230000	342600000	331920000	290380000	304630000	321650000	338460000	343780000
Q9RUR5	DR_1317	96926000	91345000	118900000	75614000	24305000	22813000	38755000	49938000
Q9RUR6	DR_1316	58786000	59957000	63120000	54814000	56543000	51046000	64496000	65587000
Q9RUR7	DR_1315	350600000	329990000	354910000	366790000	314370000	273310000	241350000	321580000
Q9RUR9	DR_1313	30855000	34803000	25106000	27553000	0	18233000	0	26040000
Q9RUS1	map	217900000	240000000	221430000	222400000	286730000	297670000	265320000	222390000
Q9RUS4	DR_1308	99679000	85621000	91782000	92794000	35217000	33077000	28879000	26629000
Q9RUS6	DR_1306	178150000	153070000	183780000	183530000	150380000	154420000	135110000	132680000
Q9RUS7	DR_1305	19979000	19217000	21688000	22456000	23464000	22991000	18351000	20085000
Q9RUT0	DR_1302	88708000	84586000	159600000	2702800000	190720000	87713000	78974000	71268000
Q9RUT1	DR_1301	10542000	11211000	7813600	9089900	9364000	12086000	9897800	9803400
Q9RUT4	DR_1298	17617000	18662000	16063000	12079000	17065000	22151000	21573000	15444000
Q9RUT9	DR_1292	39801000	49003000	51797000	47996000	53991000	57487000	50469000	51360000
Q9RUU0	DR_1291	19916000	19998000	19030000	18809000	23221000	19211000	27109000	18091000
Q9RUU1	DR_1290	812850000	730000000	752550000	670020000	500440000	507280000	458920000	457450000
Q9RUU2	DR_1289	34857000	31677000	30356000	28058000	39629000	45963000	33305000	38878000
Q9RUU8	ppc	100330000	94707000	100250000	133150000	119900000	110740000	138550000	119430000
Q9RUV0	DR_1281	42312000	56679000	50309000	61451000	54153000	59818000	59141000	60171000
Q9RUV4	DR_1277	915840000	943230000	935540000	918200000	925140000	1124900000	1036100000	819230000
Q9RUW0	DR_1271	61294000	58861000	55364000	54329000	76303000	81146000	72524000	69851000
Q9RUW7	DR_1263	0	0	0	0	7146500	0	0	0
Q9RUW9	DR_1261	318920000	334000000	262890000	168340000	167810000	272740000	129920000	128020000
Q9RUX1	DR_1259	18469000	16773000	16978000	14788000	16427000	13829000	11403000	16552000
Q9RUX2	DR_1258	31554000	40875000	26615000	30441000	24520000	26341000	30417000	19897000
Q9RUX5	DR_1255	28374000	24563000	25252000	21502000	17329000	20296000	24065000	22673000
Q9RUX7	DR_1253	3896500	0	3742200	0	0	0	0	0
Q9RUX8	DR_1252	371280000	235250000	299690000	218440000	269050000	220840000	240070000	315510000
Q9RUX9	DR_1251	0	0	2562100	0	0	0	0	0
Q9RUY1	DR_1249	16387000	9097700	8587600	15530000	7376100	0	7365600	7978100
Q9RUY2	DR_1248	1078400000	1092400000	1104000000	847350000	1095200000	1056800000	1087500000	935250000
Q9RUY4	DR_1246	155930000	164570000	154790000	160860000	177810000	202680000	176700000	167280000
Q9RUY5	DR_1245	144150000	182770000	224810000	92679000	221330000	145100000	252890000	245700000
Q9RUY8	DR_1242	574750000	548170000	555120000	534850000	339330000	456690000	449880000	361760000
Q9RUZ1	DR_1239	16710000	15766000	0	16089000	0	0	0	0
Q9RUZ5	DR_1235	25881000	24654000	22139000	21522000	22530000	26234000	23414000	27471000
Q9RUZ6	DR_1234	29314000	34884000	43580000	45850000	48349000	38492000	60398000	45034000
Q9RUZ7	DR_1233	52875000	47731000	57411000	50058000	68933000	67519000	62801000	84676000
Q9RUZ8	DR_1232	31832000	43333000	35995000	45091000	50278000	50380000	51940000	55269000
Q9RUZ9	DR_1231	267530000	278740000	290590000	304180000	354160000	381820000	372990000	376210000
Q9RV03	DR_1227	5078000	0	0	0	0	0	0	0
Q9RV04	DR_1226	0	0	0	0	4493000	0	0	0
Q9RV05	DR_1225	2763500	0	0	0	0	0	0	0
Q9RV06	DR_1224	0	0	0	0	0	12587000	0	0
Q9RV09	DR_1221	4360400	4371900	5218500	4231700	4808400	4771200	4904800	4401500
Q9RV11	DR_1219	59956000	49584000	50836000	55531000	51355000	45519000	52207000	52914000
Q9RV15	accD	0	20730000	0	16288000	0	20401000	19992000	17350000
Q9RV17	DR_1213	0	0	0	4274200	0	0	0	0
Q9RV18	DR_1212	37174000	45239000	36449000	39524000	30864000	34520000	39625000	27261000
Q9RV21	DR_1209	9056200	9658400	9342000	11120000	9082200	9880500	10918000	10799000
Q9RV27	DR_1203	28436000	33658000	37199000	36045000	39350000	40398000	40257000	35793000
Q9RV29	DR_1201	0	0	0	2116800	0	0	0	0
Q9RV30	DR_1200	64327000	50667000	54020000	52783000	45518000	46664000	55725000	35323000
Q9RV31	DR_1199	305790000	252110000	281780000	232900000	250660000	306520000	219710000	229130000
Q9RV32	DR_1198	939690000	928320000	1009300000	1068600000	1410400000	1132700000	1349000000	1313700000
Q9RV36	DR_1194	59676000	40390000	49771000	33282000	47601000	61984000	58146000	60962000
Q9RV41	DR_1189	4998100	5777700	0	5954500	4606500	0	4996500	0
Q9RV45	DR_1185	6954300000	7219600000	7101000000	6554600000	6738100000	8187500000	7334800000	7665300000
Q9RV46	DR_1184	3545100	0	4706400	5791100	3675700	0	0	0
Q9RV47	DR_1183	11485000	13340000	11702000	10126000	12808000	0	12529000	12467000
Q9RV48	DR_1182	4503900	0	13772000	6533200	10536000	10163000	17201000	13810000
Q9RV50	DR_1180	38480000	45818000	42933000	46994000	48983000	47262000	37054000	44306000
Q9RV53	DR_1177	18895000	24828000	20606000	24578000	21281000	30116000	21344000	19516000
Q9RV55	DR_1175	157180000	140890000	148130000	138480000	137660000	125790000	155660000	154110000
Q9RV56	DR_1174	45597000	43698000	41471000	45768000	39246000	42646000	46279000	39353000
Q9RV57	aroE	34087000	24793000	36010000	24219000	27419000	23367000	46312000	24804000
Q9RV59	DR_1171	94614000	101300000	98402000	129430000	136410000	147090000	98210000	133470000
Q9RV64	DR_1166	18164000	21325000	19491000	19574000	17143000	21084000	17499000	14584000
Q9RV67	DR_1163	6699700	5886000	7974300	6249900	6871100	0	6299000	7895700
Q9RV68	greA	235450000	251180000	243500000	221420000	254020000	224540000	233140000	207340000
Q9RV70	DR_1160	52449000	45537000	45841000	57757000	47564000	44437000	39684000	41658000
Q9RV72	DR_1158	10626000	9588200	9740800	9841700	6974200	7837300	6201500	8583700
Q9RV73	DR_1156	0	7450500	6506000	0	0	0	0	6340400
Q9RV74	DR_1155	16684000	19163000	17061000	21989000	15834000	21262000	17129000	18191000
Q9RV75	DR_1154	107530000	121260000	116630000	89752000	120230000	125880000	127520000	121390000
Q9RV77	DR_1152	75055000	83491000	77623000	98278000	91349000	102980000	109220000	96556000
Q9RV78	DR_1151	98526000	96452000	116600000	97850000	124520000	91384000	96131000	121510000
Q9RV81	DR_1148	106920000	65131000	85427000	46130000	71236000	53348000	94460000	51687000
Q9RV82	DR_1147	16031000	0	0	12056000	16077000	10952000	14257000	15608000
Q9RV83	DR_1146	142280000	119870000	126790000	95783000	108030000	85036000	99151000	117420000
Q9RV88	DR_1141	21124000	22196000	17854000	24938000	21298000	25290000	23082000	21085000
Q9RV89	DR_1140	0	0	0	0	0	0	0	4641000
Q9RV91	DR_1138	147370000	134250000	144600000	81363000	146040000	0	191580000	168730000
Q9RV94	DR_1135	54582000	51991000	50538000	45670000	57982000	56716000	59928000	54534000
Q9RV99	DR_1130	33479000	24183000	22955000	28456000	30968000	23983000	24786000	26243000
Q9RVA2	DR_1127	300890000	296940000	361650000	271430000	405610000	415240000	401570000	408290000
Q9RVA3	DR_1126	36543000	23355000	19113000	21157000	23323000	22986000	16383000	17016000
Q9RVA5	DR_1124	16291000000	14745000000	15613000000	11716000000	15703000000	18351000000	16496000000	16333000000
Q9RVA7	DR_1122	19942000	13309000	13079000	14546000	12622000	10586000	0	10774000
Q9RVA8	DR_1121	6002500	6945800	10395000	9792300	8900800	0	9957900	8100800
Q9RVB1	DR_1118	0	0	0	0	0	6248900	0	0
Q9RVB2	DR_1117	238410000	245430000	251010000	233630000	257990000	274220000	263460000	276660000
Q9RVB3	DR_1116	38989000	21934000	44877000	37559000	46343000	48821000	50656000	37568000
Q9RVB4	DR_1115	523850000	573270000	593150000	586660000	619330000	767970000	628640000	632450000
Q9RVB5	DR_1114	223280000	243310000	218070000	208970000	268110000	281940000	275030000	284870000
Q9RVC6	DR_1103	5008300	0	5794300	0	0	0	0	0
Q9RVD2	DR_1097	0	2596000	2442600	2752700	0	0	0	0
Q9RVE4	DR_1085	0	15572000	12597000	0	0	2932200	0	0
Q9RVE5	DR_1084	64313000	66311000	73639000	71072000	61193000	68426000	57443000	63326000
Q9RVF1	DR_1078	27049000	26611000	25891000	23582000	32324000	34216000	25399000	29059000
Q9RVF2	DR_1077	2128700	0	1053500	2571700	0	0	0	0
Q9RVF3	DR_1076	0	0	0	0	0	0	0	8529800
Q9RVF4	DR_1075	10617000	0	0	10599000	0	0	0	0
Q9RVF7	DR_1072	12174000	17758000	20532000	17031000	11353000	13651000	11038000	11439000
Q9RVF8	DR_1071	9697100	0	14324000	8336700	0	0	0	0
Q9RVG6	DR_1063	575880000	592430000	621280000	632720000	530940000	661540000	611630000	509570000
Q9RVG7	DR_1062	198800000	206490000	179070000	216420000	206180000	224550000	205260000	202860000
Q9RVG8	DR_1061	180260000	210530000	214240000	178490000	249010000	244340000	257430000	225430000
Q9RVH1	DR_1058	0	0	0	0	0	0	0	2104900
Q9RVH6	DR_1053	8045900	7269200	5774000	9949000	9932500	9131900	6561700	7542400
Q9RVI8	DR_1041	14991000	22321000	17184000	17680000	20360000	25011000	18141000	16447000
Q9RVJ0	DR_1038	1940200000	1953400000	2053400000	2120200000	1942700000	2373000000	2257900000	1992400000
Q9RVJ2	DR_1036	10937000	9164500	8538800	8046100	9231000	13256000	0	13329000
Q9RVJ3	DR_1035	77621000	88290000	70581000	61323000	112910000	89487000	86043000	96037000
Q9RVJ4	DR_1034	47669000	53109000	53348000	57647000	68703000	72895000	65253000	72901000
Q9RVK1	DR_1026	13572000	11391000	11609000	18542000	9004900	11605000	13500000	10395000
Q9RVK5	DR_1022	25168000	16909000	23937000	26466000	20911000	23711000	25720000	27279000
Q9RVK6	DR_1021	116060000	104130000	92474000	95345000	119790000	116240000	91459000	82159000
Q9RVK8	DR_1019	637350000	691590000	648900000	643180000	829020000	857830000	862490000	856100000
Q9RVK9	DR_1018	66592000	69816000	75852000	75003000	66694000	72610000	65668000	80657000
Q9RVL0	DR_1017	0	0	0	33383000	30284000	0	0	0
Q9RVL5	DR_1012	9577400	11766000	18674000	12638000	11938000	14316000	17921000	11432000
Q9RVL6	mqnD	15998000	12732000	13644000	13241000	16357000	19171000	15646000	17199000
Q9RVL9	DR_1008	30780000	37768000	36456000	41310000	40993000	45138000	43696000	30252000
Q9RVM0	DR_1007	23218000	21465000	22669000	22335000	31714000	21176000	20448000	25249000
Q9RVM6	DR_1001	161410000	170960000	163450000	175960000	179400000	229160000	209840000	179950000
Q9RVM8	DR_0999	0	1018900	0	0	0	0	0	0
Q9RVN0	DR_0997	39402000	52396000	44563000	44120000	101860000	108880000	97392000	91419000
Q9RVN2	DR_0995	0	0	0	0	0	0	0	3906800
Q9RVN4	DR_0993	15292000	14281000	18241000	8359600	11141000	10260000	9849400	10733000
Q9RVN5	DR_0992	17501000	17423000	23276000	16197000	23488000	20050000	20283000	19999000
Q9RVN6	DR_0991	7481400	7549700	8700200	7957500	8248200	9489200	0	8328700
Q9RVN7	DR_0990	45234000	57365000	48250000	43333000	49916000	52775000	54891000	45136000
Q9RVN8	DR_0989	144210000	144990000	134340000	173440000	103680000	103070000	142430000	119810000
Q9RVN9	DR_0988	193510000	119290000	126710000	88610000	94079000	110800000	104060000	91008000
Q9RVP0	DR_0987	22169000	0	22310000	22004000	13073000	0	0	20496000
Q9RVP1	DR_0986	6122600000	6908400000	6748700000	6335800000	7806000000	8910700000	7892900000	7701200000
Q9RVP2	DR_0983	0	0	0	0	0	0	0	3201600
Q9RVP5	DR_0980	268890000	328440000	330270000	300560000	209010000	190180000	216310000	203470000
Q9RVQ0	DR_0972	1079000000	850360000	929370000	873520000	850730000	957790000	817240000	834110000
Q9RVQ1	DR_0971	660890000	782140000	801310000	654240000	936080000	906300000	835480000	859020000
Q9RVQ2	DR_0970	1065600000	1250400000	1254600000	1088900000	1364400000	1196900000	1168800000	1270900000
Q9RVQ3	DR_0969	2164900000	2377500000	2259100000	2197600000	2691400000	3212600000	2949900000	2608300000
Q9RVQ5	DR_0967	22986000	23413000	22710000	26040000	18315000	19522000	18274000	16506000
Q9RVQ8	DR_0964	28516000	28334000	28401000	91044000	24983000	27272000	91726000	75851000
Q9RVR2	DR_0960	327790000	344030000	350470000	399330000	280520000	331850000	298300000	265530000
Q9RVR3	DR_0959	40393000	48609000	67610000	45853000	42786000	27334000	52003000	33636000
Q9RVR4	DR_0958	61932000	74848000	95837000	87613000	35415000	66456000	73041000	56902000
Q9RVR5	DR_0957	144160000	146570000	135250000	158520000	168590000	196430000	171930000	164960000
Q9RVS0	DR_0952	893960000	985820000	1041900000	996150000	1131200000	1157500000	1268200000	1210000000
Q9RVS1	DR_0951	411820000	443610000	446890000	411920000	436890000	446240000	410620000	413490000
Q9RVS2	DR_0950	859940000	861910000	881710000	928230000	1179200000	986070000	1279400000	1260700000
Q9RVS4	DR_0948	0	0	0	13316000	10649000	0	0	0
Q9RVS5	DR_0947	68627000	62606000	59783000	73267000	36954000	36460000	47256000	51049000
Q9RVS6	DR_0946	62904000	68509000	68132000	80706000	73956000	84512000	92450000	75742000
Q9RVS8	DR_0944	997960000	815290000	909580000	761190000	556100000	546330000	675060000	523980000
Q9RVT2	DR_0940	242250000	278690000	328200000	224530000	231800000	188230000	194210000	276880000
Q9RVT4	DR_0938	62628000	64122000	78651000	81521000	67198000	71255000	66138000	59241000
Q9RVT5	DR_0937	554530000	557290000	519640000	571570000	585140000	608840000	594250000	527130000
Q9RVT7	DR_0935	0	0	0	1990700	0	0	0	0
Q9RVT8	DR_0934	18530000	23032000	22310000	21840000	23813000	23311000	22396000	24880000
Q9RVT9	DR_0933	68639000	69213000	75438000	73521000	65310000	77449000	50220000	65861000
Q9RVU0	DR_0932	10377000	10423000	10605000	10110000	13089000	0	12695000	13891000
Q9RVU2	DR_0930	22533000	24336000	26488000	27117000	26410000	30568000	30970000	29243000
Q9RVU5	DR_0927	39857000	38732000	35558000	31369000	48071000	34151000	51931000	41742000
Q9RVU6	DR_0926	13393000	14677000	12525000	14313000	13166000	14286000	13878000	10541000
Q9RVU8	DR_0924	627210000	502810000	632880000	605800000	564690000	554870000	662040000	545930000
Q9RVU9	DR_0923	4443800	0	0	3042900	0	0	0	0
Q9RVV0	DR_0922	118820000	130920000	122940000	127050000	104970000	106610000	120040000	93920000
Q9RVV4	DR_0918	12784000	9443300	13385000	7807500	11648000	8811200	0	0
Q9RVV7	DR_0914	104240000	96989000	90808000	125760000	108530000	101000000	77770000	89386000
Q9RVV8	DR_0913	23697000	21916000	25667000	25259000	28530000	26225000	39667000	25436000
Q9RVW1	DR_0910	30159000	35078000	22036000	32790000	19853000	26969000	25449000	17497000
Q9RVW4	DR_0907	176440000	236950000	222800000	261040000	155670000	148860000	201600000	181950000
Q9RVW5	DR_0906	752290000	706160000	708990000	745380000	960930000	1076600000	938070000	917750000
Q9RVW7	DR_0904	32446000	34397000	34196000	31605000	34314000	0	29140000	30982000
Q9RVW8	DR_0903	54278000	57921000	65952000	62447000	63610000	68392000	70704000	53251000
Q9RVW9	DR_0902	15100000	14638000	15383000	16545000	20066000	18947000	18999000	17835000
Q9RVX2	rnhA	47283000	37604000	48620000	48474000	45978000	30175000	19373000	50596000
Q9RVX5	DR_0896	49980000	57707000	55718000	54494000	62945000	55081000	63810000	61994000
Q9RVX7	DR_0894	186040000	185370000	192750000	159850000	184480000	170850000	178400000	152380000
Q9RVY0	DR_0891	0	0	14861000	17820000	0	0	14427000	0
Q9RVZ0	DR_0880	16803000	0	11065000	23416000	14667000	18986000	15731000	14328000
Q9RVZ2	DR_0878	241480000	226800000	248940000	226530000	267880000	207890000	274960000	260770000
Q9RVZ3	DR_0877	57280000	32882000	50114000	30355000	28088000	25927000	29977000	37061000
Q9RVZ4	DR_0876	69691000	70013000	85726000	85337000	84665000	96633000	90169000	77110000
Q9RVZ5	DR_0875	35395000	37281000	30497000	45041000	36134000	29389000	36877000	35016000
Q9RW03	DR_0866	5202300	5332100	6521700	4409300	5778400	7114900	8584700	6048500
Q9RW05	DR_0864	1053700000	989290000	957330000	611850000	827150000	889420000	736850000	900750000
Q9RW06	DR_0863	784850000	775960000	793010000	769760000	933100000	987940000	882910000	963450000
Q9RW08	DR_0861	40050000	31398000	45373000	38877000	48245000	45904000	46398000	44387000
Q9RW09	DR_0860	44124000	34671000	43120000	62906000	54498000	63210000	36280000	15283000
Q9RW13	DR_0856	0	0	0	7352600	0	0	0	0
Q9RW14	DR_0855	59219000	55390000	64946000	50600000	51586000	53804000	45907000	65331000
Q9RW15	DR_0854	10467000	0	0	13302000	0	8921500	0	0
Q9RW16	DR_0853	98127000	122540000	122030000	145740000	125720000	123370000	149470000	138220000
Q9RW20	DR_0849	10239000	6321500	6837100	12537000	7651300	4657100	0	7943500
Q9RW21	DR_0848	112400000	105110000	106330000	101880000	96628000	120690000	108970000	97477000
Q9RW22	DR_0847	27625000	28256000	26839000	30418000	28853000	24169000	31804000	27602000
Q9RW23	DR_0846	98668000	80704000	117590000	86492000	64360000	64197000	48634000	78913000
Q9RW25	DR_0844	17142000	16528000	14393000	12543000	14908000	20489000	18355000	17848000
Q9RW26	DR_0843	76391000	70009000	73591000	76668000	67680000	86806000	56010000	69319000
Q9RW32	DR_0837	58956000	56207000	59882000	64743000	60263000	65233000	66392000	64235000
Q9RW33	DR_0836	15690000	17379000	17672000	16716000	18209000	15578000	13906000	17885000
Q9RW37	DR_0832	24799000	0	21015000	19673000	38153000	0	32721000	25027000
Q9RW38	DR_0831	132560000	117840000	141690000	189710000	172390000	147650000	178930000	176590000
Q9RW41	DR_0828	30124000	33653000	28421000	34302000	37075000	32868000	39700000	33227000
Q9RW42	DR_0827	0	0	0	4457200	0	4575000	0	0
Q9RW43	DR_0826	31243000	30705000	35192000	27672000	22196000	25831000	26987000	23669000
Q9RW46	DR_0823	95602000	93213000	97042000	121320000	128350000	109120000	109280000	118070000
Q9RW47	DR_0822	0	0	0	0	0	23526000	0	0
Q9RW48	DR_0821	173610000	212900000	184340000	209020000	216310000	267580000	225900000	223070000
Q9RW56	DR_0813	812960000	769750000	821590000	772370000	645560000	618950000	675910000	642730000
Q9RW65	DR_0804	14784000	8972700	9971800	0	0	0	5345200	0
Q9RW66	DR_0803	4934600	5879400	7461100	0	6258600	0	0	0
Q9RW70	DR_0799	44319000	48533000	49365000	57509000	49919000	41494000	49495000	47502000
Q9RW72	DR_0797	96556000	0	170860000	124640000	106330000	201700000	0	120270000
Q9RW73	DR_0796	53729000	0	52767000	55476000	49494000	49698000	56621000	51248000
Q9RW74	DR_0795	6196600	6204800	7084100	7244500	6607500	7369900	6832200	6973900
Q9RW76	DR_0793	3095600	0	0	5102400	3832800	0	3780500	3719900
Q9RW78	DR_0791	50133000	49355000	62016000	24936000	26656000	31022000	33062000	24411000
Q9RW79	DR_0790	5307500	0	0	0	5908100	0	0	0
Q9RW80	DR_0789	87560000	101740000	95244000	108800000	128310000	121610000	136500000	123950000
Q9RW81	DR_0788	396040000	421890000	385020000	424270000	354850000	416520000	385250000	347020000
Q9RW82	DR_0787	123320000	138300000	157280000	161020000	165780000	178410000	182750000	164260000
Q9RW85	DR_0784	0	5928000	6429400	0	8473800	18074000	0	5447200
Q9RW87	DR_0782	62442000	79591000	73225000	58570000	66050000	67699000	55829000	54197000
Q9RW88	DR_0781	174280000	188370000	180520000	187990000	168580000	142170000	153610000	173800000
Q9RW96	DR_0773	157760000	138600000	162520000	149450000	138350000	143300000	141390000	135230000
Q9RW97	DR_0772	46950000	30772000	33230000	39056000	38804000	38859000	36025000	44435000
Q9RW98	DR_0771	47957000	54226000	50375000	44879000	52847000	70888000	55074000	53108000
Q9RW99	DR_0770	98199000	76250000	104500000	94394000	94229000	67621000	100670000	113240000
Q9RWA0	DR_0769	44805000	50826000	49673000	52645000	42513000	54431000	47956000	48843000
Q9RWA1	DR_0768	170440000	158300000	162410000	158950000	178120000	153440000	196120000	158390000
Q9RWA3	DR_0766	146810000	105100000	319820000	266080000	238880000	412520000	554580000	468090000
Q9RWA6	DR_0763	0	0	9816000	5805000	0	12764000	0	11708000
Q9RWA7	DR_0762	146050000	96244000	124560000	116080000	106250000	154430000	125990000	113010000
Q9RWB0	DR_0759	22942000	23147000	26375000	24669000	28694000	26873000	25126000	26370000
Q9RWB1	DR_0758	0	0	0	0	3132700	0	0	0
Q9RWB3	DR_0756	0	8335100	8005700	0	9002600	8835900	9305500	10354000
Q9RWB6	DR_0753	664490000	705110000	805090000	667360000	725690000	722690000	775180000	720260000
Q9RWB7	DR_0752	621660000	668820000	721540000	661000000	565580000	600620000	536020000	596590000
Q9RWB9	DR_0750	16254000	16490000	17283000	16202000	15705000	13787000	14185000	18148000
Q9RWC1	DR_0748	64389000	68524000	83257000	66679000	86034000	84064000	67731000	78112000
Q9RWC2	DR_0747	46946000	64110000	68433000	58382000	77188000	71174000	73444000	70589000
Q9RWC4	DR_0745	0	0	0	0	0	0	0	7919200
Q9RWC5	DR_0744	18292000	19302000	17818000	14823000	19612000	17308000	18290000	21121000
Q9RWC6	DR_0743	372400000	412320000	451950000	412500000	477930000	449900000	381110000	469780000
Q9RWC9	DR_0740	9793200	11369000	7783900	9539100	8262500	8882900	0	11022000
Q9RWD0	DR_0739	23713000	30359000	29910000	36153000	27616000	29826000	24158000	27962000
Q9RWD2	DR_0737	27359000	24629000	16763000	19698000	21292000	17914000	20896000	16822000
Q9RWD9	DR_0730	0	0	0	0	0	0	1254900	0
Q9RWE0	DR_0729	39271000	44627000	39582000	45403000	21330000	26787000	28170000	18391000
Q9RWE1	DR_0728	13680000	16224000	16707000	27503000	15760000	13881000	21651000	20531000
Q9RWE2	DR_0727	7372200	7153900	7301100	0	0	0	0	0
Q9RWE5	DR_0724	0	0	0	0	1974200	0	0	1868700
Q9RWE6	DR_0723	0	12261000	15007000	12313000	14972000	12058000	14460000	16099000
Q9RWF0	DR_0719	12597000	14777000	13270000	18224000	15894000	7158700	16499000	17499000
Q9RWF2	DR_0717	90471000	88486000	98376000	73611000	109830000	101970000	117440000	81927000
Q9RWF5	DR_0714	9938200	10185000	6689000	12242000	9632300	8548100	0	11171000
Q9RWF7	DR_0711	162930000	140110000	162300000	185610000	231040000	206670000	225930000	248160000
Q9RWF9	DR_0709	14684000	20711000	20360000	27228000	23273000	25864000	20177000	28902000
Q9RWG0	DR_0708	0	4752100	4604800	0	3302000	0	3163700	3066600
Q9RWG9	DR_0699	171440000	170110000	164640000	229210000	127720000	127590000	237590000	193570000
Q9RWH4	DR_0694	319600000	272150000	223740000	309470000	202780000	274540000	285470000	275570000
Q9RWH6	DR_0692	13377000	0	0	15890000	19533000	23275000	0	20680000
Q9RWH7	DR_0691	200190000	208220000	235050000	219420000	273860000	403410000	256330000	245690000
Q9RWI0	DR_0688	8932900	0	0	0	0	0	0	0
Q9RWI2	DR_0686	264130000	250910000	289370000	295380000	248920000	290590000	237090000	245830000
Q9RWI3	DR_0685	634120000	602740000	538570000	611480000	569370000	561790000	516570000	561050000
Q9RWI5	DR_0683	0	0	0	5296600	0	0	0	0
Q9RWI6	DR_0682	4716200	0	0	0	0	4389900	0	0
Q9RWI8	DR_0680	0	0	0	0	0	0	15658000	0
Q9RWJ5	DR_0673	96275000	76803000	77336000	55745000	77494000	74374000	95461000	77826000
Q9RWJ6	DR_0672	51018000	56147000	87044000	51471000	53126000	49293000	57724000	63922000
Q9RWK1	DR_0665	25151000	37087000	28404000	27509000	28160000	34301000	33663000	32162000
Q9RWK7	DR_0659	8755900	8604800	8176600	11795000	10733000	12876000	11764000	13689000
Q9RWK8	DR_0658	15357000	15967000	15940000	17384000	16599000	0	16407000	0
Q9RWL2	DR_0654	53547000	60415000	59967000	60046000	59243000	54745000	69777000	66934000
Q9RWL3	DR_0653	33150000	17238000	19124000	14125000	14018000	14034000	13244000	14113000
Q9RWL5	DR_0651	79960000	70586000	86332000	68999000	120990000	91219000	99434000	109360000
Q9RWL6	DR_0650	3089400	0	0	0	0	0	0	0
Q9RWL9	DR_0647	17911000	17871000	19565000	20065000	18165000	17794000	22366000	18801000
Q9RWM2	DR_0644	947690000	741790000	826430000	561260000	543820000	800820000	669090000	566780000
Q9RWM3	DR_0643	0	5310300	0	0	0	6775900	0	0
Q9RWN0	rsmI	33497000	25184000	23333000	36823000	27336000	19571000	22802000	22742000
Q9RWN5	ftsZ	1328300000	1487200000	1533700000	1460600000	1607600000	1655600000	1696300000	1594600000
Q9RWN6	DR_0630	106820000	111470000	139700000	81100000	120400000	127740000	90318000	107660000
Q9RWN7	DR_0629	33999000	29816000	32476000	32308000	34222000	33057000	29207000	25014000
Q9RWP1	DR_0625	0	0	12586000	7931600	11667000	0	0	0
Q9RWP3	DR_0623	34202000	28802000	36890000	38395000	45321000	34914000	44667000	39201000
Q9RWP5	DR_0621	5829100	9257000	11891000	12964000	11191000	11447000	10389000	12064000
Q9RWP8	DR_0618	0	23569000	26426000	0	21306000	21053000	0	20207000
Q9RWP9	DR_0617	1035400000	1056900000	1091100000	1011300000	1338500000	1262200000	1400000000	1405500000
Q9RWQ1	DR_0615	0	0	0	4766900	0	0	0	0
Q9RWQ4	DR_0612	197390000	208430000	190230000	203500000	242930000	231940000	223150000	225140000
Q9RWQ5	DR_0611	171650000	176910000	181590000	191050000	254670000	219070000	232280000	231970000
Q9RWQ8	DR_0608	67194000	44841000	69046000	53155000	48385000	30424000	47596000	47426000
Q9RWR9	DR_0597	11338000	11690000	0	12689000	13952000	0	12937000	13514000
Q9RWS2	DR_0593	12219000	16399000	14730000	13933000	12718000	10952000	11672000	11151000
Q9RWS7	DR_0588	76594000	78326000	88217000	83882000	99822000	90339000	100640000	110610000
Q9RWT0	DR_0585	146880000	129060000	147740000	112490000	144180000	159870000	146990000	146300000
Q9RWT1	purU	78714000	81034000	78918000	61677000	80376000	88291000	84023000	64431000
Q9RWT2	ftsH	5937200	4689200	6621100	4137200	5755400	5903200	8552800	7195500
Q9RWT3	DR_0582	149200000	177980000	170210000	164320000	170210000	202450000	161570000	184310000
Q9RWT4	DR_0581	119810000	92444000	104160000	117380000	75712000	84798000	96375000	94273000
Q9RWT6	DR_0579	31721000	29247000	34554000	34399000	32502000	37686000	33670000	34077000
Q9RWT8	DR_0577	9392700	0	8384100	9036700	11453000	0	0	9335800
Q9RWT9	trmJ	33091000	40237000	36623000	29819000	36456000	41487000	33827000	34084000
Q9RWU1	DR_0574	268100000	319500000	274630000	289920000	278480000	263620000	295080000	277770000
Q9RWU2	DR_0573	248480000	274610000	299510000	247420000	258210000	280590000	292850000	247620000
Q9RWU3	DR_0572	9743500	9941000	12072000	0	0	0	0	0
Q9RWU6	DR_0569	22917000	25016000	21861000	31473000	0	0	0	16227000
Q9RWU7	DR_0568	24185000	27951000	35811000	24820000	27050000	26475000	24857000	25058000
Q9RWU8	ilvA	29050000	28244000	31618000	24948000	40006000	33470000	37003000	31520000
Q9RWV1	DR_0564	693820000	745800000	707830000	824870000	855840000	904870000	836180000	776060000
Q9RWV3	DR_0562	0	0	0	0	0	0	4815300	0
Q9RWV4	DR_0561	3785400000	3261200000	3223800000	2411800000	2743500000	3406900000	2965900000	2557500000
Q9RWV5	DR_0560	122300000	136590000	148090000	111430000	88224000	103470000	83794000	101150000
Q9RWV6	DR_0559	90400000	90726000	86011000	115010000	132560000	121730000	110630000	117890000
Q9RWV9	DR_0556	26927000	33630000	40787000	93666000	29419000	30882000	26433000	36401000
Q9RWW2	DR_0553	3881900	0	3819900	3791800	0	0	0	0
Q9RWW4	DR_0551	64651000	65372000	67236000	47607000	84514000	89834000	84145000	87119000
Q9RWW5	DR_0550	34507000	35347000	46762000	52958000	55263000	46191000	56458000	51320000
Q9RWW6	DR_0549	94518000	81235000	96564000	74094000	104780000	98465000	104880000	113610000
Q9RWW7	DR_0548	3069800000	2605600000	1726200000	1533100000	1484500000	718530000	1729900000	2053000000
Q9RWX2	DR_0543	26287000	16540000	26109000	18810000	24496000	25132000	25335000	25586000
Q9RWX5	DR_0540	24118000	29575000	27309000	37353000	27154000	30927000	30871000	32455000
Q9RWX7	DR_0538	39458000	47110000	45963000	56771000	41213000	39504000	48951000	42790000
Q9RWX8	DR_0537	17389000	17685000	17008000	20355000	21572000	24969000	21129000	20877000
Q9RX05	DR_0510	4972300	0	0	0	5279200	0	0	0
Q9RX06	DR_0509	9609000	0	8380000	0	0	0	0	0
Q9RX07	DR_0508	36654000	45531000	51633000	46275000	58279000	46066000	54715000	54288000
Q9RX10	DR_0505	1888900000	1915200000	2063400000	1886200000	1732200000	1742300000	1712800000	1573300000
Q9RX11	DR_0504	3007600	0	0	4262800	0	0	0	0
Q9RX12	DR_0503	7323400	0	7120800	9029600	0	0	0	0
Q9RX13	DR_0502	0	0	7980800	10401000	10100000	0	8041100	8832300
Q9RX16	DR_0499	133970000	159910000	158200000	154820000	164820000	147910000	159040000	158950000
Q9RX19	DR_0496	302140000	297350000	318200000	297170000	425400000	412540000	387370000	332150000
Q9RX24	DR_0491	23580000	26968000	25091000	19851000	30021000	24954000	27324000	28934000
Q9RX29	DR_0486	114090000	120560000	146860000	106290000	80765000	115740000	99844000	97447000
Q9RX31	DR_0484	24147000	0	0	0	0	43988000	0	0
Q9RX33	DR_0482	200960000	208810000	242920000	204870000	285550000	290710000	254420000	263760000
Q9RX36	DR_0479	43252000	50105000	47427000	50971000	56120000	50363000	53638000	53130000
Q9RX37	DR_0478	42877000	42611000	44625000	46112000	42904000	56896000	29468000	42061000
Q9RX41	DR_0474	129140000	101050000	115410000	163350000	129670000	167650000	94678000	151330000
Q9RX46	DR_0469	0	0	0	0	3384100	0	0	0
Q9RX48	DR_0467	53462000	57229000	72669000	69699000	58034000	62121000	57744000	65003000
Q9RX52	DR_0463	20258000	22694000	17765000	24904000	25150000	21151000	22533000	19453000
Q9RX53	DR_0462	0	0	5203100	5872000	6188100	5718500	0	4708400
Q9RX56	DR_0459	841210000	898510000	953830000	967230000	1021600000	1141300000	1025800000	1029800000
Q9RX57	DR_0458	364960000	342330000	315790000	333060000	304590000	340940000	238060000	299780000
Q9RX58	DR_0457	46728000	41250000	43551000	43474000	33370000	40218000	34257000	33437000
Q9RX59	DR_0456	12104000	11544000	11868000	10193000	12973000	13016000	13758000	0
Q9RX63	DR_0452	20366000	22500000	26178000	34210000	20097000	0	23936000	17535000
Q9RX64	DR_0451	23604000	20510000	16985000	30011000	22572000	26526000	20828000	21262000
Q9RX65	DR_0450	13407000	21163000	17983000	23210000	18556000	18316000	18505000	15653000
Q9RX66	DR_0449	7639200	6409900	0	6529700	8587500	0	8406900	6525700
Q9RX71	DR_0444	68249000	70145000	72432000	77294000	76130000	66843000	82089000	68407000
Q9RX72	DR_0443	121970000	133220000	120110000	125260000	177840000	184330000	181830000	179960000
Q9RX73	DR_0442	14871000	10589000	13896000	23601000	11045000	11147000	0	8979000
Q9RX76	DR_0439	42647000	46530000	45459000	47919000	41514000	41549000	45168000	38387000
Q9RX79	DR_0436	51998000	48478000	55696000	58421000	60955000	75415000	81830000	55168000
Q9RX80	DR_0435	189150000	291530000	265620000	284180000	245940000	310710000	269420000	253640000
Q9RX81	DR_0434	15545000	17372000	14850000	15273000	15272000	19264000	16987000	14141000
Q9RX83	DR_0432	112330000	117840000	111220000	124370000	125750000	110140000	125690000	120060000
Q9RX85	rtcB	36420000	30307000	32027000	47891000	49841000	55193000	52658000	48977000
Q9RX86	DR_0429	48070000	60953000	0	85082000	96355000	96297000	94996000	7940600
Q9RX95	DR_0420	6807100	0	7689900	7607800	7618900	6608100	7288800	7618500
Q9RXA3	DR_0412	15361000	14963000	20027000	10686000	16378000	17054000	17257000	18845000
Q9RXA4	DR_0411	18580000	18318000	17688000	17641000	17917000	19404000	16347000	17321000
Q9RXA9	DR_0406	0	4330700	0	0	0	0	0	0
Q9RXB0	DR_0405	382400000	387790000	400890000	371930000	283950000	336220000	324900000	295820000
Q9RXB1	DR_0404	27758000	27620000	27836000	28098000	21101000	23334000	27627000	23520000
Q9RXB2	DR_0403	0	0	0	6652300	0	5846300	0	0
Q9RXB6	DR_0399	297290000	272590000	337490000	273070000	151280000	196030000	179570000	140330000
Q9RXB8	DR_0397	14336000	10784000	15137000	14174000	10738000	0	9243400	8190000
Q9RXC3	DR_0392	10526000	10381000	9098700	7620900	7275100	6948300	6877100	6853100
Q9RXC5	DR_0390	398470000	406140000	430410000	381790000	469890000	481760000	494640000	469310000
Q9RXC6	DR_0389	0	0	0	0	5898500	0	0	6930000
Q9RXD1	DR_0384	103930000	63177000	63254000	89601000	55640000	59867000	58936000	60489000
Q9RXD2	DR_0383	1600600000	1267300000	1334900000	1208300000	1525500000	1564500000	1381000000	1313600000
Q9RXD3	DR_0381	5080600	0	0	0	0	0	0	0
Q9RXD5	DR_0379	5772600000	5543800000	5948900000	5721300000	5154900000	6400100000	5638100000	5410700000
Q9RXD7	DR_0377	0	0	0	0	0	13186000	0	0
Q9RXE3	mqnA	10809000	10157000	10043000	10414000	12480000	15237000	10442000	12304000
Q9RXE5	DR_0368	54795000	46032000	59383000	44398000	87707000	63234000	87756000	70782000
Q9RXE7	mqnE	47587000	52059000	42302000	61407000	54222000	69418000	60183000	47907000
Q9RXE8	DR_0365	29141000	26211000	27007000	30041000	15802000	28725000	33873000	39949000
Q9RXE9	DR_0364	58274000	74358000	65028000	70356000	74467000	80097000	92311000	79344000
Q9RXF0	DR_0363	5583400000	6039600000	6260300000	5678100000	4542600000	5378700000	4400600000	4421200000
Q9RXF2	DR_0361	19066000	27766000	21900000	24050000	35713000	25247000	34925000	30632000
Q9RXF3	DR_0360	8495000	5457600	0	0	0	0	0	0
Q9RXF5	DR_0358	83415000	93217000	98702000	87427000	114300000	128700000	101480000	113570000
Q9RXF8	DR_0355	55575000	51681000	59961000	38008000	52002000	24353000	57855000	38255000
Q9RXF9	DR_0354	24055000	18139000	18939000	15438000	20069000	14879000	19865000	17416000
Q9RXG0	rnr	502190000	471650000	524590000	499710000	559490000	594850000	539320000	604700000
Q9RXG1	DR_0352	91448000	92312000	117180000	151510000	145830000	137390000	118140000	147420000
Q9RXG3	DR_0350	129770000	145880000	142330000	135690000	144390000	126830000	150130000	147780000
Q9RXG7	DR_0346	0	0	0	0	0	0	2610800	0
Q9RXG8	DR_0345	21041000	22295000	20578000	20649000	23436000	25194000	25135000	26532000
Q9RXG9	DR_0344	0	9819300	1723500	0	0	0	0	0
Q9RXH0	DR_0343	0	10384000	0	8889000	8919100	0	13014000	0
Q9RXH3	DR_0340	0	0	0	0	0	10251000	0	0
Q9RXH4	DR_0339	60087000	74633000	74476000	63100000	64595000	50860000	72323000	70616000
Q9RXH5	DR_0338	3998700	0	2845700	0	3378400	4985200	8872900	0
Q9RXH8	DR_0335	356000000	351570000	370500000	366650000	444190000	438260000	393740000	411750000
Q9RXI1	DR_0332	48346000	49340000	43145000	47499000	52910000	61973000	40153000	41993000
Q9RXI3	DR_0330	56659000	65678000	59565000	68645000	71982000	80276000	77070000	74756000
Q9RXI4	DR_0329	0	0	0	6586900	0	6675500	0	7601700
Q9RXI6	DR_0327	26385000	30268000	0	31193000	26196000	23982000	25271000	0
Q9RXI9	DR_0324	20299000	17878000	0	15389000	13874000	16570000	0	17178000
Q9RXK9	glmS	382180000	430950000	417510000	452920000	571870000	519420000	478500000	495010000
Q9RXL1	DR_0299	11560000	13015000	14420000	16805000	13805000	12064000	17042000	15942000
Q9RXL2	DR_0298	9285800	9400200	8625300	10253000	10201000	10546000	11442000	11415000
Q9RXL4	DR_0296	7701200	5435900	0	5746400	6761900	0	5479200	0
Q9RXL5	DR_0295	23444000	22438000	26316000	21589000	27342000	30637000	27842000	23059000
Q9RXL6	DR_0294	107990000	109650000	118270000	103770000	125510000	111850000	118930000	131040000
Q9RXL9	DR_0291	385790000	484180000	545270000	552210000	470210000	469870000	444920000	422440000
Q9RXM2	DR_0288	57115000	47928000	63631000	65425000	57845000	50966000	43785000	42089000
Q9RXM3	DR_0287	925410000	874020000	946560000	923150000	1045600000	983720000	966530000	1017700000
Q9RXM4	DR_0286	39647000	37267000	47471000	45519000	32506000	24298000	29449000	26938000
Q9RXM5	DR_0285	77104000	63811000	59688000	65756000	56620000	63133000	44962000	43838000
Q9RXM7	DR_0283	0	0	2273600	0	0	0	0	0
Q9RXN0	DR_0280	23796000	18552000	22697000	21205000	23013000	0	29078000	26398000
Q9RXN1	DR_0279	8516000	8454800	8824800	0	0	0	0	5629900
Q9RXN3	DR_0277	71878000	65913000	69306000	71210000	64971000	72484000	69825000	58580000
Q9RXN8	DR_0272	0	0	0	0	0	9778300	0	0
Q9RXN9	DR_0271	0	9263500	0	6494900	0	0	7835300	0
Q9RXP2	DR_0268	87997000	124990000	124180000	133910000	145420000	157320000	130780000	136660000
Q9RXP4	DR_0265	115750000	116830000	113990000	101970000	150830000	170470000	112550000	120420000
Q9RXP5	DR_0264	289800000	336560000	302820000	342880000	374950000	370470000	358160000	380060000
Q9RXP7	DR_0262	278470000	287660000	289520000	205130000	278580000	275340000	269080000	284090000
Q9RXQ2	DR_0257	2743400000	2861400000	3054700000	2790600000	4022800000	4067400000	4442300000	3975800000
Q9RXQ3	DR_0256	469240000	483430000	452280000	451600000	613240000	625290000	511680000	560160000
Q9RXQ7	DR_0250	28533000	31034000	28578000	26413000	21043000	30995000	36301000	32011000
Q9RXR1	DR_0246	46687000	50070000	61498000	56409000	62058000	44749000	56574000	62545000
Q9RXR9	DR_0237	984100000	949930000	921670000	816900000	1112300000	1027300000	1041800000	1022300000
Q9RXS0	DR_0236	133400000	118590000	149450000	111390000	141370000	167820000	153850000	142160000
Q9RXS1	DR_0235	125170000	99504000	94607000	110330000	104000000	99822000	83458000	106180000
Q9RXS2	DR_0234	3094500	3256800	3642800	3612400	0	0	0	0
Q9RXS7	DR_0229	1475600000	1566200000	1544800000	1358200000	1905200000	1849500000	1851500000	1868300000
Q9RXS9	DR_0227	6981500	8215000	8022900	8569900	5155300	9626100	8377800	18049000
Q9RXT2	purS	10206000	0	18001000	0	15605000	0	16528000	14797000
Q9RXT6	purF	44055000	44510000	53136000	62927000	34813000	58303000	53583000	40656000
Q9RXT7	DR_0219	8622300	10928000	8587900	0	11611000	0	0	9406900
Q9RXT8	DR_0218	0	0	0	0	11872000	0	13665000	18401000
Q9RXU0	DR_0216	8544900	6646500	6103900	2873500	6187300	4575500	0	0
Q9RXU1	DR_0215	12163000	19854000	14949000	18021000	20411000	19465000	15669000	20610000
Q9RXU6	DR_0210	4688900	4810200	5033800	5448100	4259200	3255400	5065000	3965800
Q9RXV1	DR_0205	0	0	0	3496700	2356900	0	0	2157600
Q9RXV5	DR_0201	21131000	8381700	7928700	28018000	12847000	25864000	0	18002000
Q9RXV8	DR_0197	13943000	14106000	15814000	2791100	9157500	0	16379000	14521000
Q9RXV9	DR_0196	10052000	8445500	0	0	0	0	0	0
Q9RXW1	DR_0194	0	0	3425700	0	0	0	0	0
Q9RXW4	DR_0191	0	0	9357500	11948000	9415000	7775200	9589000	0
Q9RXW5	DR_0190	16881000	27176000	25199000	29484000	35096000	34280000	29373000	22422000
Q9RXW8	DR_0187	0	0	0	0	0	3147300	0	0
Q9RXX2	DR_0183	180310000	184230000	179580000	198410000	130510000	141080000	137000000	155590000
Q9RXX3	DR_0182	56487000	70860000	64567000	57752000	44591000	58625000	52122000	49627000
Q9RXX5	DR_0180	25706000	16747000	30519000	22765000	10573000	12824000	15103000	13415000
Q9RXX9	DR_0176	0	12211000	0	0	0	8098600	0	0
Q9RXY3	DR_0171	0	50246000	0	0	0	0	0	0
Q9RXY9	DR_0165	148780000	144330000	149390000	154430000	136080000	118120000	126990000	146540000
Q9RXZ1	DR_0163	0	0	0	0	0	0	0	1465900
Q9RXZ2	DR_0162	25154000	21919000	23604000	12875000	18823000	20229000	18481000	20639000
Q9RXZ3	DR_0161	56028000	58026000	50656000	60044000	85308000	67331000	74470000	62576000
Q9RXZ4	DR_0160	172470000	200890000	178290000	209580000	208110000	205530000	231710000	222950000
Q9RXZ6	DR_0158	62804000	62357000	65563000	56750000	85773000	95016000	71994000	76688000
Q9RXZ9	ribBA	13600000	10626000	11151000	24152000	18004000	19032000	19865000	14559000
Q9RY00	DR_0154	24912000	0	0	0	32980000	32301000	0	0
Q9RY01	DR_0153	8064700	7392200	10427000	9132000	13381000	12377000	10709000	12001000
Q9RY02	DR_0152	4642600	6175100	4725400	5378200	6786500	0	6620300	6517000
Q9RY03	DR_0151	14431000	15564000	16059000	14088000	19668000	23780000	19789000	15034000
Q9RY04	DR_0150	9280000	9174100	9323600	9497500	10277000	0	10667000	9804800
Q9RY08	DR_0146	53870000	51657000	61025000	58538000	61442000	65068000	65341000	55125000
Q9RY13	hflX	507150000	544450000	584010000	502890000	686240000	640270000	655720000	605720000
Q9RY15	DR_0137	118480000	120670000	99211000	111320000	133550000	140130000	104250000	119530000
Q9RY16	DR_0136	117630000	127940000	121600000	98976000	164420000	158740000	160210000	140710000
Q9RY20	DR_0132	291930000	348280000	385490000	324260000	464860000	447130000	436350000	403560000
Q9RY21	DR_0131	232820000	214340000	216450000	224850000	282660000	300420000	279770000	283270000
Q9RY22	DR_0130	16745000	20523000	20772000	18164000	22052000	20641000	21912000	20948000
Q9RY25	DR_0127	16170000	15495000	16570000	13829000	17955000	16430000	17507000	17022000
Q9RY30	DR_0121	65626000	58843000	54526000	72415000	32846000	55561000	38363000	41320000
Q9RY31	DR_0120	2427800	0	896340	0	0	0	0	0
Q9RY33	DR_0118	194850000	246340000	204890000	219050000	204650000	252110000	226810000	204960000
Q9RY34	DR_0117	233410000	194550000	182590000	204970000	187360000	169810000	186790000	194680000
Q9RY35	DR_0116	898050000	882550000	946310000	942480000	643370000	676800000	718750000	588250000
Q9RY36	DR_0115	1243300000	808950000	1090900000	940630000	676760000	752810000	716890000	798360000
Q9RY37	DR_0114	258700000	318460000	267310000	286990000	356700000	394320000	302680000	339930000
Q9RY38	DR_0113	81060000	90617000	99981000	112850000	97853000	112490000	102730000	105370000
Q9RY39	DR_0112	43314000	56904000	66466000	57263000	53780000	59278000	52954000	47629000
Q9RY46	DR_0105	250200000	225170000	215150000	182180000	263320000	192310000	146520000	136840000
Q9RY53	DR_0097	52693000	52911000	46540000	56490000	61459000	61693000	64973000	57943000
Q9RY54	DR_0096	9746200	10649000	10126000	10089000	13669000	0	12864000	14507000
Q9RY55	DR_0095	6834300	6707500	9021000	0	9334100	0	10832000	10475000
Q9RY56	DR_0094	42101000	44304000	72986000	57638000	22195000	44356000	46562000	41003000
Q9RY62	DR_0088	12459000	11072000	12635000	14760000	11098000	13551000	9870200	11796000
Q9RY67	DR_0083	1500900000	1501700000	1478300000	1052400000	1698600000	1623900000	1710100000	1896100000
Q9RY69	DR_0081	55695000	56296000	48601000	63761000	57173000	62074000	57225000	61751000
Q9RY73	DR_0077	12060000	12286000	14487000	15346000	0	10321000	0	0
Q9RY74	DR_0076	21751000	22155000	20757000	28132000	26146000	24253000	27866000	26215000
Q9RY75	DR_0075	297110000	336310000	304810000	332420000	257570000	311720000	275380000	295790000
Q9RY76	DR_0074	0	2931800	3882700	8063100	4489600	0	3919900	0
Q9RY79	DR_0071	2078000000	2188900000	2222000000	2217200000	2333500000	2486800000	2281500000	2402200000
Q9RY83	DR_0067	190860000	185130000	217480000	190620000	239270000	249830000	248010000	233830000
Q9RY84	DR_0066	18379000	20409000	23218000	13788000	19667000	19739000	18129000	17961000
Q9RY86	mqnC	63857000	70216000	81419000	74564000	70822000	61285000	72027000	70255000
Q9RYA0	DR_0050	84182000	62371000	67117000	78131000	68042000	69395000	86550000	52948000
Q9RYA1	DR_0049	21241000	21347000	21956000	24438000	23579000	23707000	30431000	25303000
Q9RYA5	DR_0045	55011000	51759000	51390000	48777000	61618000	64221000	65484000	59864000
Q9RYA6	menC	59911000	50679000	54966000	60449000	56807000	75229000	59730000	41186000
Q9RYA7	DR_0043	0	0	0	0	0	0	0	1310700
Q9RYA9	DR_0041	155080000	173680000	171780000	207630000	170310000	191650000	170140000	168040000
Q9RYB8	DR_0032	92775000	94030000	88905000	87965000	70173000	66978000	71406000	63642000
Q9RYC0	DR_0030	25343000	22601000	21834000	21216000	14832000	12531000	15621000	16742000
Q9RYC1	DR_0029	4349100	0	0	0	0	0	0	0
Q9RYC2	DR_0028	4533900	0	0	6227300	0	0	0	0
Q9RYC5	DR_0025	116640000	133900000	101190000	128920000	148190000	160030000	138880000	133800000
Q9RYC6	purK	39152000	45953000	54441000	46361000	44834000	47325000	50084000	54323000
Q9RYC7	purE	44475000	42993000	55575000	52183000	58187000	43375000	58184000	57075000
Q9RYD0	DR_0020	104800000	105150000	98400000	118000000	137710000	116560000	142080000	124920000
Q9RYD1	DR_0019	17859000	0	10179000	10929000	0	15106000	0	12147000
Q9RYD2	DR_0018	0	0	6450400	0	0	0	0	0
Q9RYD3	DR_0017	0	0	0	0	0	0	0	3838700
Q9RYD7	DR_0013	94945000	102100000	97632000	83348000	129000000	103290000	123840000	115830000
Q9RYD9	DR_0011	1407900000	1598300000	1673800000	1614100000	1533300000	1379900000	1377400000	1652700000
Q9RYE0	DR_0009	282810000	266410000	241630000	257760000	245840000	279850000	272430000	264320000
Q9RYE1	DR_0008	18394000	14743000	12728000	12861000	16039000	19642000	0	19125000
Q9RYE4	DR_0005	160450000	182540000	165310000	194610000	175330000	200420000	184170000	162950000
Q9RYE8	DR_0001	208830000	216370000	228400000	214340000	243870000	219420000	239240000	269610000
Q9RYE9	DR_A0369	16004000	17646000	19598000	18480000	15933000	15144000	13309000	16389000
Q9RYF0	DR_A0368	165430000	152710000	152610000	159060000	172390000	173960000	170020000	147230000
Q9RYF1	DR_A0367	99145000	117390000	108190000	93225000	105200000	93602000	111740000	104690000
Q9RYF4	DR_A0364	89425000	100100000	99476000	91784000	82399000	72414000	107600000	80868000
Q9RYF8	DR_A0360	41849000	54364000	46240000	52795000	57782000	59284000	58703000	58286000
Q9RYG0	DR_A0358	14080000	0	10247000	0	7220500	0	0	7122900
Q9RYG1	DR_A0357	42246000	35401000	51076000	58655000	37899000	27069000	39764000	40155000
Q9RYG3	DR_A0354	224230000	242860000	299490000	249680000	220690000	224550000	227360000	228940000
Q9RYG4	DR_A0353	83567000	101730000	97319000	105180000	96984000	94290000	110730000	100390000
Q9RYG5	DR_A0352	87866000	90383000	85674000	84794000	72379000	78395000	76973000	72638000
Q9RYG7	DR_A0350	48452000	57341000	59508000	76973000	40101000	29521000	63867000	45409000
Q9RYH6	DR_A0337	42893000	63547000	41083000	40778000	34681000	37850000	30812000	34042000
Q9RYH8	DR_A0334	36043000	20970000	34230000	25754000	33134000	32094000	12096000	40071000
Q9RYH9	DR_A0333	483910000	496630000	475890000	519420000	439570000	498740000	492050000	410870000
Q9RYI0	DR_A0332	3183500	0	0	0	0	0	0	4593100
Q9RYI1	DR_A0331	342170000	391570000	389120000	452970000	444160000	534240000	441890000	408380000
Q9RYI7	DR_A0325	156740000	148120000	147840000	148590000	95416000	99897000	99325000	103680000
Q9RYK8	DR_A0304	22250000	17947000	20751000	23763000	26925000	19502000	23404000	23681000
Q9RYL0	DR_A0302	1185900000	1463600000	1311000000	1231600000	1515700000	1805600000	1498500000	1306900000
Q9RYL1	DR_A0301	7993300	4146700	4754900	3504000	0	3832600	0	0
Q9RYL3	DR_A0299	136140000	144860000	156410000	134650000	166100000	180450000	176880000	150520000
Q9RYM2	ftsH	498720000	484560000	489590000	474290000	549060000	518350000	569660000	512030000
Q9RYM4	DR_A0288	59432000	48926000	45865000	46860000	44352000	45336000	63251000	45265000
Q9RYN0	DR_A0281	367230000	495700000	528010000	548330000	432480000	521650000	460660000	377920000
Q9RYN3	DR_A0277	228760000	218070000	250240000	216980000	292500000	289520000	271630000	282430000
Q9RYN4	DR_A0276	36360000	43269000	38395000	48094000	56318000	51312000	58176000	54262000
Q9RYN5	DR_A0275	178220000	142920000	167280000	141450000	139640000	177260000	138590000	145950000
Q9RYN6	DR_A0274	712500000	654070000	670060000	672010000	702890000	797490000	697140000	742490000
Q9RYN8	DR_A0272	40232000	52059000	46812000	50612000	53822000	47150000	53476000	50969000
Q9RYN9	DR_A0271	0	10082000	6177400	10985000	8157100	9007400	10035000	8256100
Q9RYP4	DR_A0266	52136000	60789000	55214000	47348000	53828000	42668000	51736000	57168000
Q9RYP6	DR_A0263	20546000	21377000	18066000	22128000	16467000	21734000	20933000	16876000
Q9RYQ0	DR_A0259	1162000000	1183200000	1104100000	1218700000	1116600000	1278400000	1101900000	1039600000
Q9RYQ2	DR_A0257	18632000	10390000	16482000	15404000	10691000	9717800	8455800	9241000
Q9RYQ4	DR_A0255	38943000	33785000	36342000	50535000	23772000	24377000	34294000	30448000
Q9RYQ7	DR_A0251	13829000	16881000	16951000	14073000	18029000	17173000	20669000	18618000
Q9RYQ8	DR_A0250	10848000	12472000	12062000	11567000	15436000	18843000	20622000	14121000
Q9RYR1	DR_A0247	46028000	26844000	28519000	21942000	20160000	27092000	21625000	19460000
Q9RYR2	DR_A0246	370490000	350010000	376440000	421680000	239610000	306850000	280750000	248040000
Q9RYR7	DR_A0241	68354000	77124000	65116000	80788000	73780000	87521000	85381000	79405000
Q9RYS1	DR_A0237	124940000	105610000	122410000	132810000	140050000	130380000	127790000	129460000
Q9RYS2	DR_A0236	19936000	13941000	17217000	20059000	21025000	16512000	0	19197000
Q9RYS3	DR_A0235	12737000	17387000	13571000	16337000	12384000	0	20487000	13029000
Q9RYS5	DR_A0233	17640000	16606000	17790000	14049000	16372000	12007000	13964000	13839000
Q9RYS6	DR_A0232	105710000	71287000	84688000	77840000	67387000	79917000	55740000	55436000
Q9RYS7	DR_A0231	92779000	89782000	98663000	101150000	79020000	68063000	78826000	88452000
Q9RYS8	DR_A0230	116740000	122500000	124110000	95147000	100110000	97037000	99769000	90856000
Q9RYT2	DR_A0226	5553900	4020900	5374000	5024200	4903100	4708200	0	4242100
Q9RYT5	DR_A0223	3101000	0	0	0	0	0	0	0
Q9RYT8	DR_A0220	7082000	12307000	0	9067700	8950200	0	0	0
Q9RYU9	DR_A0207	285960000	306670000	329920000	349230000	246200000	293530000	296520000	243570000
Q9RYV0	DR_A0206	355100000	331530000	342210000	385500000	308630000	319050000	312460000	329070000
Q9RYV1	DR_A0205	20048000	9310100	7860700	11489000	9818100	18271000	10231000	8297700
Q9RYV3	DR_A0203	384880000	388860000	375360000	389240000	373040000	443780000	359040000	347900000
Q9RYV4	DR_A0202	103840000	108610000	116270000	93030000	97678000	97872000	110790000	94462000
Q9RYV6	DR_A0200	0	2929100	4072200	2240200	0	2292400	2340100	0
Q9RYW0	DR_A0196	0	12852000	11715000	9658000	0	0	10899000	10396000
Q9RYW5	DR_A0191	0	0	0	4419300	0	0	0	0
Q9RYW6	DR_A0190	17413000	18960000	18954000	18598000	18241000	0	22453000	19011000
Q9RYW8	DR_A0188	69042000	59978000	64326000	65841000	54093000	60582000	66385000	61804000
Q9RYW9	DR_A0185	10549000	11312000	13878000	0	15706000	13115000	17373000	19035000
Q9RYX1	DR_A0183	11445000	0	0	8821800	8827400	14966000	14806000	0
Q9RYX2	DR_A0182	9852600	10164000	11594000	11421000	12394000	11929000	12086000	12438000
Q9RYX6	DR_A0178	133610000	120490000	113820000	131520000	114420000	118600000	108300000	103890000
Q9RYY4	DR_A0169	0	7127800	7844000	0	8937900	8122400	9324200	9065600
Q9RYZ6	DR_A0157	91191000	94716000	99389000	79649000	86041000	109390000	81766000	93509000
Q9RYZ8	DR_A0155	6229300	0	11331000	9727400	0	0	0	7191200
Q9RYZ9	DR_A0154	30369000	27499000	28251000	24628000	23728000	0	33165000	30579000
Q9RZ03	DR_A0150	120860000	88259000	80204000	88613000	54483000	73329000	63996000	58177000
Q9RZ04	DR_A0149	16756000	14734000	19007000	9551200	18594000	19874000	13443000	13669000
Q9RZ07	DR_A0146	371940000	369710000	337860000	358500000	546980000	563430000	524510000	481010000
Q9RZ08	DR_A0145	94845000	88912000	100240000	103380000	144250000	142070000	123230000	120760000
Q9RZ09	DR_A0144	249660000	292470000	305370000	265540000	438160000	426150000	453300000	386410000
Q9RZ10	DR_A0143	337150000	365860000	367650000	388400000	574210000	666730000	587050000	556230000
Q9RZ11	DR_A0142	0	0	0	0	0	0	0	5713600
Q9RZ12	DR_A0141	312280000	373170000	331600000	252020000	332690000	303310000	315570000	322180000
Q9RZ13	DR_A0140	10923000	11075000	0	0	0	0	0	0
Q9RZ16	DR_A0137	37816000	0	36269000	49519000	36747000	0	38072000	36229000
Q9RZ18	DR_A0135	211280000	242460000	239780000	183910000	263910000	292280000	281680000	258230000
Q9RZ19	DR_A0134	0	110310000	0	100370000	79761000	0	344220000	112430000
Q9RZ20	DR_A0133	0	0	0	0	3967300	0	0	0
Q9RZ22	DR_A0131	0	0	0	0	3898400	0	0	0
Q9RZ24	DR_A0129	22426000	19594000	22433000	16268000	21263000	22479000	21586000	20066000
Q9RZ28	DR_A0125	11060000	11304000	10218000	11684000	13563000	0	12351000	12933000
Q9RZ29	DR_A0124	5150400	4713600	5029700	5346300	6823300	5341100	3758600	5635200
Q9RZ32	DR_A0121	5789000	5858200	5556800	0	0	0	5426200	0
Q9RZ33	DR_A0120	29754000	31549000	38909000	31531000	48144000	49610000	47207000	56005000
Q9RZ80	DR_A0074	27645000	25098000	29145000	0	36387000	38256000	34247000	34792000
Q9RZ81	DR_A0073	71420000	71935000	67584000	79022000	107340000	120330000	123730000	110650000
Q9RZ85	DR_A0069	48979000	46694000	51557000	49377000	61507000	43357000	55276000	52004000
Q9RZ86	DR_A0068	12080000	13542000	12936000	0	0	0	0	0
Q9RZ87	DR_A0067	0	0	12240000	12392000	0	0	0	0
Q9RZ88	DR_A0066	21897000	19375000	19569000	21534000	24000000	23338000	28411000	25124000
Q9RZ90	DR_A0064	66268000	52042000	71914000	67416000	49923000	54723000	44136000	46979000
Q9RZ93	DR_A0061	0	0	0	7270400	0	0	0	0
Q9RZ94	DR_A0060	32376000	27449000	30477000	29616000	30801000	38941000	35318000	35134000
Q9RZ95	DR_A0059	10355000	10112000	12314000	8611100	12168000	12050000	10166000	9729600
Q9RZA0	DR_A0054	13339000	14522000	16719000	12537000	13077000	0	13147000	11652000
Q9RZA1	DR_A0053	110450000	92315000	98496000	126450000	69411000	85349000	68747000	62783000
Q9RZA3	DR_A0051	2939200	0	0	3311600	0	0	0	0
Q9RZA5	DR_A0049	6064300	2994300	5182400	5264500	3096900	0	4740400	4567100
Q9RZA6	DR_A0048	50786000	48251000	59916000	63936000	60595000	60874000	58642000	48554000
Q9RZA7	DR_A0047	231710000	210070000	230890000	202350000	224750000	210020000	209250000	216430000
Q9RZA9	DR_A0045	4425600	4936300	4815600	5225800	4412200	0	4158200	4041900
Q9RZB0	DR_A0044	54433000	71852000	66292000	69364000	56153000	69395000	47445000	46582000
Q9RZB1	DR_A0043	78930000	97646000	94226000	99436000	98297000	105570000	76698000	107830000
Q9RZB2	DR_A0042	144260000	181330000	169750000	170580000	182770000	201250000	166410000	182870000
Q9RZB3	DR_A0041	790550000	700370000	815990000	771160000	662440000	652340000	655220000	680580000
Q9RZB4	DR_A0040	182510000	172710000	174180000	194010000	153030000	190280000	117190000	143570000
Q9RZB5	DR_A0039	104600000	107310000	99186000	89890000	63330000	71257000	77479000	71892000
Q9RZB6	DR_A0038	18778000	17094000	15892000	16797000	14277000	0	16608000	16257000
Q9RZC0	DR_A0034	35035000	26737000	26293000	29333000	24943000	24573000	29392000	23265000
Q9RZC1	DR_A0033	328920000	378950000	382330000	429100000	370250000	367070000	332860000	354990000
Q9RZC2	DR_A0032	239520000	229950000	271770000	279930000	229090000	225890000	210620000	229530000
Q9RZC3	DR_A0031	37253000	29976000	39584000	35718000	37745000	30352000	38431000	26726000
Q9RZC4	DR_A0030	87643000	94996000	87844000	113060000	71301000	55124000	73804000	68136000
Q9RZC5	argD	175520000	214680000	194280000	181410000	132890000	138930000	138440000	124920000
Q9RZC7	DR_A0027	151850000	107690000	125250000	129720000	70658000	64329000	58534000	88681000
Q9RZD1	DR_A0022	141510000	156030000	153840000	155260000	133220000	155110000	145990000	136480000
Q9RZD6	DR_A0013	832470000	939010000	990240000	949100000	833050000	742630000	911620000	781330000
Q9RZD7	DR_A0012	51662000	55950000	52655000	72211000	51859000	41527000	51685000	54317000
Q9RZD8	DR_A0011	13978000	11814000	14190000	11945000	10327000	0	9854100	0
Q9RZE3	DR_A0006	196060000	208870000	205780000	173780000	203400000	191350000	169150000	176950000
Q9RZE4	DR_A0005	176570000	160590000	155030000	188830000	161860000	109930000	161230000	154450000
Q9RZE6	DR_A0003	105760000	104810000	123890000	150700000	154420000	139030000	147320000	141450000
Q9RZE8	DR_A0001	69935000	90901000	98010000	76750000	87370000	83190000	93754000	89452000
Q9RZE9	DR_C0041	40177000	48220000	51484000	49210000	29829000	29620000	33116000	27140000
Q9RZF1	DR_C0039	0	2843900	0	0	0	6795300	0	0
Q9RZF3	DR_C0037	12221000	11294000	9200100	10891000	0	5905000	0	0
Q9RZF4	DR_C0036	0	0	1625500	0	0	0	0	0
Q9RZF6	DR_C0034	0	5618500	0	5086200	3796200	0	0	0
Q9RZG0	DR_C0027	41587000	44136000	55507000	50246000	56673000	48338000	56624000	58985000
Q9RZG2	DR_C0025	30163000	28611000	0	27816000	24993000	0	0	0
Q9RZG4	DR_C0023	0	0	1264800	1104000	0	0	0	0
Q9RZG9	DR_C0016	0	0	1511900	0	0	0	0	0
Q9RZH0	DR_C0015	52581000	57833000	54015000	55219000	61048000	58358000	60768000	58437000
Q9RZH1	DR_C0014	4539900	0	0	1987000	0	0	0	0
Q9RZH5	DR_C0009	137920000	136390000	133360000	150090000	122870000	122110000	148010000	114920000
Q9RZH6	DR_C0008	0	0	0	0	616730	0	0	0
Q9RZH8	DR_C0006	0	0	0	0	9280000	0	0	0
Q9RZI0	DR_C0003	20589000	22315000	19799000	22940000	15478000	16786000	16071000	15196000
Q9RZI1	DR_C0002	18120000	17673000	0	17412000	11874000	0	12207000	12387000
Q9RZI3	DR_B0145	0	0	7344300	0	0	0	0	0
Q9RZI5	DR_B0143	262610000	277490000	313190000	281790000	278900000	236000000	247760000	275100000
Q9RZI6	DR_B0142	30833000	25004000	24473000	23072000	24719000	39066000	23145000	27095000
Q9RZJ1	DR_B0136	7143300	5487900	5269100	10075000	4669700	4196200	3913900	4824400
Q9RZJ2	DR_B0135	4483900	0	4535300	4488000	4540400	4247000	0	5113000
Q9RZJ8	DR_B0129	28615000	28246000	34376000	27977000	28397000	25434000	29903000	28371000
Q9RZJ9	DR_B0128	16581000	12196000	0	16091000	0	7857100	0	0
Q9RZK2	DR_B0125	554250000	663550000	590900000	592540000	676880000	579900000	717230000	689440000
Q9RZK3	DR_B0124	0	9494800	0	0	0	0	16807000	0
Q9RZK6	DR_B0121	0	0	0	0	0	3136100	0	0
Q9RZL0	DR_B0116	0	4498500	0	5468200	0	0	6046800	0
Q9RZL6	DR_B0109	159330000	157750000	185730000	236540000	127560000	205340000	128170000	120740000
Q9RZL7	DR_B0108	415590000	477170000	506780000	435360000	383960000	347130000	329270000	351750000
Q9RZN4	DR_B0089	0	24900000	18926000	22075000	29246000	31858000	34834000	26528000
Q9RZP3	menC	6560900	0	0	0	0	0	0	0
Q9RZP5	DR_B0076	9629400	13067000	15600000	11015000	12416000	11949000	11591000	12911000
Q9RZP6	DR_B0074	26994000	37578000	32558000	32618000	22886000	0	29592000	24958000
Q9RZP7	DR_B0073	78531000	83697000	73269000	104110000	51519000	61816000	67666000	60324000
Q9RZQ0	DR_B0070	3558600	6739200	6123600	3691000	0	4399300	6145000	0
Q9RZQ1	DR_B0069	36813000	30626000	24177000	38297000	15183000	19535000	19149000	17330000
Q9RZQ2	DR_B0068	36691000	36940000	36112000	36808000	16511000	22409000	20536000	19342000
Q9RZQ3	DR_B0067	1739000000	1676100000	1946400000	1830900000	1160400000	1333700000	1372600000	1251800000
Q9RZQ4	DR_B0066	12175000	13146000	10226000	12702000	10816000	9400800	9825400	10961000
Q9RZQ7	DR_B0063	41717000	41557000	39855000	42716000	59342000	57534000	42285000	46401000
Q9RZS0	DR_B0044	3607100	0	0	0	2904400	0	0	0
Q9RZS3	DR_B0041	232050000	230580000	213650000	283480000	267100000	316610000	302230000	249110000
Q9RZS5	DR_B0039	35308000	30279000	32637000	35623000	34862000	32563000	40422000	36564000
Q9RZS7	DR_B0037	161800000	134550000	128650000	177140000	130620000	156400000	128900000	129590000
Q9RZT0	DR_B0033	13014000	9826800	13796000	14781000	12084000	12934000	11054000	14836000
Q9RZT2	DR_B0031	74200000	82207000	77661000	82006000	89188000	82537000	84427000	84405000
Q9RZT3	DR_B0030	50093000	47351000	55958000	38920000	67575000	55452000	60048000	61721000
Q9RZT4	DR_B0029	19321000	17090000	19186000	22340000	18441000	16785000	17959000	19725000
Q9RZT5	DR_B0028	20775000	16077000	15111000	19595000	14711000	13523000	15237000	15262000
Q9RZT6	DR_B0027	12398000	13615000	14969000	14794000	13800000	0	12751000	13105000
Q9RZT7	DR_B0026	4403100	5153200	4722500	4326800	4773100	0	4612600	4065700
Q9RZT9	DR_B0024	49331000	41371000	70474000	81533000	56756000	78910000	73235000	61592000
Q9RZU0	DR_B0023	20332000	23273000	24652000	29669000	18470000	20173000	28012000	14395000
Q9RZU4	DR_B0017	7536700	8072700	7988100	7023800	9745200	0	0	0
Q9RZU7	DR_B0014	429810000	539890000	484950000	462260000	543320000	586650000	609710000	576940000
Q9RZV1	cobD	6396000	6841300	5673000	0	0	0	0	6607400
Q9RZV2	DR_B0009	111980000	100730000	106110000	95608000	97061000	119870000	97253000	94160000
Q9RZV3	DR_B0008	194010000	196630000	194160000	263600000	206720000	157980000	153130000	186190000
Q9RZV4	DR_B0007	1383900000	1757300000	1753400000	1745700000	1488400000	1855300000	1465000000	1353300000
Q9RZV9	DR_B0001	33478000	36249000	30017000	28455000	33494000	33768000	23939000	29110000
