# Supplementary material for: Proteometabolomic response of Deinococcus radiodurans exposed to UVC and vacuum conditions: Initial studies prior to the Tanpopo space mission
Source: PLoS One. 2017 Dec 15;12(12):e0189381. doi: 10.1371/journal.pone.0189381 (PMC5731708; doi:10.1371/journal.pone.0189381)
Supplement: S3 Table — (XLSX) [file pone.0189381.s004.xlsx]

## Sheet: metabolite table
	LFQ intensities
Metabolites	c1	c2	c3	c4	i1	i2	i3	i4
Level1
Alanine (2TMS)	2413779	2907297	3039013	2564427	11007673	10965585	13380824	11350213
Alanine (3TMS)	621674	187809	860547	989387	1291045	1064231	1034717	1372014
Arginine [-NH3] (3TMS)	35444	30052	44503	30949	23788	32646	46787	35383
Asparagine (3TMS)					94542	59423	110012	51023
Aspartic acid (3TMS)	732783			819340
Citric acid (4TMS)			25146
Fumaric acid (2TMS)	770654	761109	981232	774591	1699420	1890549	2254822	1963472
Glutamine (3TMS)	2073147	2218805	2916772	2019801	5416947	4646098	6109071	4636196
Glycine (3TMS)	8201259	4055140	5195861	4087050	6970805	6558775	8784641	7206607
Isoleucine (2TMS)	5204573	5500573	7091878	5464475	11385586	11672551	14083385	12126555
Lactic acid (2TMS)	2904900	3078747	3253498	3112965	5534672	4886929	6807787	8129164
Leucine (1TMS)	547539	699091	578586	660210	1698831	1805191	2337243	2043232
Leucine (2TMS)	9582187		13723139		18759372	31622308	39448770	33529565
Lysine (4TMS)	5518679	4906628	5705974	4288917	6251806	6687678	8004390	6541379
Malic acid (3TMS)	18659	24683	39819	24409	51770	40620	61235	49633
Maltose (1MEOX) (8TMS) MP	343538	331947	467089	392146	654275	612082	853520	878253
Methionine (2TMS)		1389933			5242723	4988580	6008042	5295545
Ornithine (4TMS)	5202393	4848061	5989073	4301319	5497693	5320054	7105399	6131676
Phenylalanine (2TMS)	1077662	1162202	1711040	1141962	2346640	2950761	3436552	2911314
Proline (1TMS)			3961989		17110669
Proline (2TMS)	59797797	62313838	77149319	64333675	100578549	113510438	118240373	113739039
Proline [+CO2] (2TMS)	174501	141553	171968	140381	483791	600433	497392	445103
Pyruvic acid (1MEOX) (1TMS)						21848
Serine (2TMS)					96323	56027	68248	60815
Serine (3TMS)	761878	872860	1305664	822248	2421937	1950754	2366442	1969722
Spermidine (4TMS)	17925						35491
Spermidine (5TMS)							97679
Succinic acid (2TMS)	2258121	2294335	3033001	2069200	6405687	7024532	8765908	7357661
Threonine (3TMS)	3101637	3328869	4321764	3329900	7638699	7486130	9111430	8374112
Tyrosine (3TMS)	573123	594290	791214	513017	1309211	1339578	1537972	1231860
Valine (1TMS)	2249557	4386255	2886821	3433038	11469091	8182972	11002764	9071155
Valine (2TMS)	14847444	15082972	19613064	15184832	49932975	50829531	57251233	53302224
myo-Inositol (6TMS)		32968		162919	184906	90544		168326
Level2
O-Palmitoyl-L-Carnitine chloride [MPI-MDN35]	19793487	19715374	15824999	16768958	19291172	18374750	19552980	14548686
Octadecanoic acid (1TMS) [gmd-mean]	20242715	17577762	16971151	19787677	13947800	16978340	16711666	12872641
Mannosamine, N-acetyl- (4TMS) [gmd-reduced]	298604	392213	514688	406469	2410885	2312999	3406077	3107908
2-Hydroxypyridine [MPI-MDN35]	1342670	1316174	1370852	1325187	1484130	1402895	1443128	1547847
Diethylenglycol [gmd-mean]	19865749	47100459	26480929	49085404	49880504	47989602	50147460	29206552
Cytidin-5-triphosphate disodium salt [MPI-MDN35]	1111449	2148442	1013879	1529018	3158835	2916946	4244920	3459585
Unknown 259	1088259	1584950	1728266	1645834	1892604	1528433	1506806	1455437
Ethanolamine (3TMS) [gmd-reduced]	2313068	1805817	2019191	1904959	2041249	1492317	1529517	1479927
Unknown 154	1420717	1564326	1578543	1474612	1843188	1656358	1755200	1718779
Folic acid [MPI-MDN35]	806748	773059	658691	792095	2304066	1422882	1556504	1705603
Aspartic acid (3TMS) [gmd-mean]	732783	771067	1189701	819340	1567184	1375783	1422146	1409938
M000000_A192013-101-xxx_NA_1912.7_PRED_VAR5_ALK_NA [gmd-mean]	129687	164067	299188	137387	935983		373617	302108
D-Glutamic acid [MPI-MDN35]	363897	386392	499093	264764	1783685	2233946	1423295	342199
(3-Carboxypropyl)Trimethylammonium chloride [MPI-MDN35]	7060524	5037793	3723338	3524027	5370816	6175573	4080325	2744534
